# Supplementary material for: A new deep-water scavenger species in the genus Caeconyx (Crustacea, Amphipoda, Lysianassoidea, Uristidae) from the Porcupine Abyssal Plain
Source: Zookeys. 2026 Jun 16;1282:267–86. doi: 10.3897/zookeys.1282.191061 (PMC13291770; doi:10.3897/zookeys.1282.191061)
Supplement: XML Treatment for Caeconyx [file zookeys.1282.191061-treatment1.xml]

<!DOCTYPE tp:taxon-treatment
  PUBLIC "-//TaxonX//DTD Taxonomic Treatment Publishing DTD v0 20100105//EN" "tax-treatment-NSO.dtd">
<tp:taxon-treatment xmlns:tp="http://www.plazi.org/taxpub"><tp:treatment-meta><kwd-group><label>Taxon classification</label><kwd>
                  <named-content content-type="kingdom">Animalia</named-content>
                </kwd><kwd>
                  <named-content content-type="order">Amphipoda</named-content>
                </kwd><kwd>
                  <named-content content-type="family">Uristidae</named-content>
                </kwd></kwd-group><mixed-citation publication-type="journal"><person-group><name><surname>Walker</surname><given-names>Ben</given-names></name><name><surname>Thurston</surname><given-names>Michael H.</given-names></name><name><surname>Bribiesca-Contreras</surname><given-names>Guadalupe</given-names></name><name><surname>Horton</surname><given-names>Tammy</given-names></name></person-group><article-title>A new deep-water scavenger species in the genus <italic><tp:taxon-name><tp:taxon-name-part taxon-name-part-type="genus" reg="Caeconyx">Caeconyx</tp:taxon-name-part></tp:taxon-name></italic> (<tp:taxon-name><tp:taxon-name-part taxon-name-part-type="subphylum" reg="Crustacea">Crustacea</tp:taxon-name-part></tp:taxon-name>, <tp:taxon-name><tp:taxon-name-part taxon-name-part-type="order" reg="Amphipoda">Amphipoda</tp:taxon-name-part></tp:taxon-name>, <tp:taxon-name><tp:taxon-name-part taxon-name-part-type="superfamily" reg="Lysianassoidea">Lysianassoidea</tp:taxon-name-part></tp:taxon-name>, <tp:taxon-name><tp:taxon-name-part taxon-name-part-type="family" reg="Uristidae">Uristidae</tp:taxon-name-part></tp:taxon-name>) from the Porcupine Abyssal Plain</article-title><source>Zookeys</source><day>16</day><month>06</month><year>2026</year><volume>1282</volume><fpage>267</fpage><lpage>286</lpage><pub-id pub-id-type="doi">10.3897/zookeys.1282.191061</pub-id></mixed-citation></tp:treatment-meta><tp:nomenclature><label>Genus</label><tp:taxon-name><object-id xmlns:xlink="http://www.w3.org/1999/xlink" content-type="arpha" xlink:type="simple">61D49A0F-752B-52D6-9D37-46F6C7CC38F5</object-id>
                        		<tp:taxon-name-part taxon-name-part-type="genus" reg="Caeconyx">Caeconyx</tp:taxon-name-part>
                        	</tp:taxon-name><tp:taxon-authority>Barnard &amp; Karaman, 1991</tp:taxon-authority><tp:nomenclature-citation-list><tp:nomenclature-citation><tp:taxon-name>
                    <tp:taxon-name-part taxon-name-part-type="genus" reg="Caeconyx">Caeconyx</tp:taxon-name-part>
                  </tp:taxon-name><comment> Barnard &amp; Karaman, 1991: 473—<xref ref-type="bibr" rid="B35">Lowry and Kilgallen 2014</xref>: 12 (fig. 3).</comment></tp:nomenclature-citation></tp:nomenclature-citation-list></tp:nomenclature><tp:treatment-sec sec-type="Type species"><title>Type species.</title><p><italic><tp:taxon-name><tp:taxon-name-part taxon-name-part-type="genus" reg="Hoplonyx">Hoplonyx</tp:taxon-name-part> <tp:taxon-name-part taxon-name-part-type="species" reg="caeculus">caeculus</tp:taxon-name-part></tp:taxon-name></italic> G.O. Sars, 1891, original designation.</p></tp:treatment-sec><tp:treatment-sec sec-type="Included species"><title>Included species.</title><p><italic><tp:taxon-name><tp:taxon-name-part taxon-name-part-type="genus" reg="Caeconyx">Caeconyx</tp:taxon-name-part></tp:taxon-name></italic> contains two species: <italic><tp:taxon-name><tp:taxon-name-part taxon-name-part-type="genus" reg="Caeconyx">Caeconyx</tp:taxon-name-part> <tp:taxon-name-part taxon-name-part-type="species" reg="caeculus">caeculus</tp:taxon-name-part></tp:taxon-name></italic> G.O. Sars, 1891; <italic><tp:taxon-name><tp:taxon-name-part taxon-name-part-type="genus" reg="Caeconyx">C.</tp:taxon-name-part> <tp:taxon-name-part taxon-name-part-type="species" reg="papso">papso</tp:taxon-name-part></tp:taxon-name></italic> sp. nov.</p></tp:treatment-sec><tp:treatment-sec sec-type="Diagnosis"><title>Diagnosis.</title><p>(after <xref ref-type="bibr" rid="B3">Barnard and Karaman 1991</xref> and <xref ref-type="bibr" rid="B35">Lowry and Kilgallen 2014</xref>) Antenna 1 peduncle article 1 without anterodistal lobe; accessory flagellum forming cap covering callynophore. Antenna 2 without brush setae. Mandible molar setose with vestigial triturating surface (<italic><tp:taxon-name><tp:taxon-name-part taxon-name-part-type="genus" reg="Caeconyx">C.</tp:taxon-name-part> <tp:taxon-name-part taxon-name-part-type="species" reg="caeculus">caeculus</tp:taxon-name-part></tp:taxon-name></italic>) or an asymmetrically reduced column, with a distally triturative surface (<italic><tp:taxon-name><tp:taxon-name-part taxon-name-part-type="genus" reg="Caeconyx">C.</tp:taxon-name-part> <tp:taxon-name-part taxon-name-part-type="species" reg="papso">papso</tp:taxon-name-part></tp:taxon-name></italic> sp. nov.). Maxilla 1 outer plate with a well-developed 7/4 crown. Maxilla 2 inner plate slightly shorter than outer plate. Gnathopod 1 subchelate; coxa 1 large, about as long as coxa 2, subrectangular with straight anterior margin; ischium short (length less than 2× breadth); carpus long (length 2–4× breadth); propodus margins subparallel. Uropod 2 inner ramus not constricted. Telson deeply cleft.</p></tp:treatment-sec><tp:treatment-sec sec-type="Remarks"><title>Remarks.</title><p>According to <xref ref-type="bibr" rid="B35">Lowry and Kilgallen (2014)</xref>, <italic><tp:taxon-name><tp:taxon-name-part taxon-name-part-type="genus" reg="Caeconyx">Caeconyx</tp:taxon-name-part></tp:taxon-name></italic> is most similar to the uristid genera <italic><tp:taxon-name><tp:taxon-name-part taxon-name-part-type="genus" reg="Anonyx">Anonyx</tp:taxon-name-part></tp:taxon-name></italic> and <italic><tp:taxon-name><tp:taxon-name-part taxon-name-part-type="genus" reg="Tmetonyx">Tmetonyx</tp:taxon-name-part></tp:taxon-name></italic>. <italic><tp:taxon-name><tp:taxon-name-part taxon-name-part-type="genus" reg="Caeconyx">Caeconyx</tp:taxon-name-part></tp:taxon-name></italic> differs from <italic><tp:taxon-name><tp:taxon-name-part taxon-name-part-type="genus" reg="Anonyx">Anonyx</tp:taxon-name-part></tp:taxon-name></italic> in the mandibular palp attachment (level with molar in <italic><tp:taxon-name><tp:taxon-name-part taxon-name-part-type="genus" reg="Anonyx">Anonyx</tp:taxon-name-part></tp:taxon-name></italic>, distal to molar in <italic><tp:taxon-name><tp:taxon-name-part taxon-name-part-type="genus" reg="Caeconyx">Caeconyx</tp:taxon-name-part></tp:taxon-name></italic>), and the margins of the gnathopod 1 propodus which are tapering in <italic><tp:taxon-name><tp:taxon-name-part taxon-name-part-type="genus" reg="Anonyx">Anonyx</tp:taxon-name-part></tp:taxon-name></italic> (subparallel in <italic><tp:taxon-name><tp:taxon-name-part taxon-name-part-type="genus" reg="Caeconyx">Caeconyx</tp:taxon-name-part></tp:taxon-name></italic>). <italic><tp:taxon-name><tp:taxon-name-part taxon-name-part-type="genus" reg="Caeconyx">Caeconyx</tp:taxon-name-part></tp:taxon-name></italic> differs from <italic><tp:taxon-name><tp:taxon-name-part taxon-name-part-type="genus" reg="Tmetonyx">Tmetonyx</tp:taxon-name-part></tp:taxon-name></italic> in having an accessory flagellum forming a cap (lacking in <italic><tp:taxon-name><tp:taxon-name-part taxon-name-part-type="genus" reg="Tmetonyx">Tmetonyx</tp:taxon-name-part></tp:taxon-name></italic>), acute lateral cephalic lobes (rounded in <italic><tp:taxon-name><tp:taxon-name-part taxon-name-part-type="genus" reg="Tmetonyx">Tmetonyx</tp:taxon-name-part></tp:taxon-name></italic>), and a short gnathopod 1 ischium (long in <italic><tp:taxon-name><tp:taxon-name-part taxon-name-part-type="genus" reg="Tmetonyx">Tmetonyx</tp:taxon-name-part></tp:taxon-name></italic>). The mandibular molar is setose with a vestigial triturating surface in both <italic><tp:taxon-name><tp:taxon-name-part taxon-name-part-type="genus" reg="Anonyx">Anonyx</tp:taxon-name-part></tp:taxon-name></italic> and <italic><tp:taxon-name><tp:taxon-name-part taxon-name-part-type="genus" reg="Caeconyx">Caeconyx</tp:taxon-name-part></tp:taxon-name></italic>, (reduced column with a moderate triturative surface in <italic><tp:taxon-name><tp:taxon-name-part taxon-name-part-type="genus" reg="Tmetonyx">Tmetonyx</tp:taxon-name-part></tp:taxon-name></italic>).</p></tp:treatment-sec><tp:treatment-sec sec-type="Distribution"><title>Distribution.</title><p>Northeast Atlantic Ocean and Mediterranean Sea. Iceland to Trondheimsfjord and the Mediterranean Sea, 150–1095 m (<italic><tp:taxon-name><tp:taxon-name-part taxon-name-part-type="genus" reg="Caeconyx">C.</tp:taxon-name-part> <tp:taxon-name-part taxon-name-part-type="species" reg="caeculus">caeculus</tp:taxon-name-part></tp:taxon-name></italic>); Porcupine Abyssal Plain, 4850 m (<italic><tp:taxon-name><tp:taxon-name-part taxon-name-part-type="genus" reg="Caeconyx">C.</tp:taxon-name-part> <tp:taxon-name-part taxon-name-part-type="species" reg="papso">papso</tp:taxon-name-part></tp:taxon-name></italic> sp. nov.).</p></tp:treatment-sec><ref-list><ref id="B35"><mixed-citation xmlns:xlink="http://www.w3.org/1999/xlink" xlink:type="simple">Lowry JK, Kilgallen NM (2014) A generic review of the lysianassoid family <tp:taxon-name><tp:taxon-name-part taxon-name-part-type="family">Uristidae</tp:taxon-name-part></tp:taxon-name> and descriptions of new taxa from Australian waters (<tp:taxon-name><tp:taxon-name-part taxon-name-part-type="subphylum">Crustacea</tp:taxon-name-part></tp:taxon-name>, <tp:taxon-name><tp:taxon-name-part taxon-name-part-type="order">Amphipoda</tp:taxon-name-part></tp:taxon-name>, <tp:taxon-name><tp:taxon-name-part taxon-name-part-type="family">Uristidae</tp:taxon-name-part></tp:taxon-name>). Zootaxa 3867: 1–92. <ext-link xlink:href="10.11646/zootaxa.3867.1.1" ext-link-type="doi" xlink:type="simple">https://doi.org/10.11646/zootaxa.3867.1.1</ext-link></mixed-citation></ref><ref id="B3"><mixed-citation xmlns:xlink="http://www.w3.org/1999/xlink" xlink:type="simple">Barnard JL, Karaman GS (1991) The families and genera of marine gammaridean <tp:taxon-name><tp:taxon-name-part taxon-name-part-type="order">Amphipoda</tp:taxon-name-part></tp:taxon-name> (except marine gammaroids). Part 2. Records of the Australian Museum, Supplement 13(2): 419–866. <ext-link xlink:href="10.3853/j.0812-7387.13.1991.367" ext-link-type="doi" xlink:type="simple">https://doi.org/10.3853/j.0812-7387.13.1991.367</ext-link></mixed-citation></ref></ref-list></tp:taxon-treatment>
