# Supplementary material for: A new deep-water scavenger species in the genus Caeconyx (Crustacea, Amphipoda, Lysianassoidea, Uristidae) from the Porcupine Abyssal Plain
Source: Zookeys. 2026 Jun 16;1282:267–86. doi: 10.3897/zookeys.1282.191061 (PMC13291770; doi:10.3897/zookeys.1282.191061)
Supplement: XML Treatment for Caeconyx papso [file zookeys.1282.191061-treatment2.xml]

<!DOCTYPE tp:taxon-treatment
  PUBLIC "-//TaxonX//DTD Taxonomic Treatment Publishing DTD v0 20100105//EN" "tax-treatment-NSO.dtd">
<tp:taxon-treatment xmlns:tp="http://www.plazi.org/taxpub"><tp:treatment-meta><kwd-group><label>Taxon classification</label><kwd>
                  <named-content content-type="kingdom">Animalia</named-content>
                </kwd><kwd>
                  <named-content content-type="order">Amphipoda</named-content>
                </kwd><kwd>
                  <named-content content-type="family">Uristidae</named-content>
                </kwd></kwd-group><mixed-citation publication-type="journal"><person-group><name><surname>Walker</surname><given-names>Ben</given-names></name><name><surname>Thurston</surname><given-names>Michael H.</given-names></name><name><surname>Bribiesca-Contreras</surname><given-names>Guadalupe</given-names></name><name><surname>Horton</surname><given-names>Tammy</given-names></name></person-group><article-title>A new deep-water scavenger species in the genus <italic><tp:taxon-name><tp:taxon-name-part taxon-name-part-type="genus" reg="Caeconyx">Caeconyx</tp:taxon-name-part></tp:taxon-name></italic> (<tp:taxon-name><tp:taxon-name-part taxon-name-part-type="subphylum" reg="Crustacea">Crustacea</tp:taxon-name-part></tp:taxon-name>, <tp:taxon-name><tp:taxon-name-part taxon-name-part-type="order" reg="Amphipoda">Amphipoda</tp:taxon-name-part></tp:taxon-name>, <tp:taxon-name><tp:taxon-name-part taxon-name-part-type="superfamily" reg="Lysianassoidea">Lysianassoidea</tp:taxon-name-part></tp:taxon-name>, <tp:taxon-name><tp:taxon-name-part taxon-name-part-type="family" reg="Uristidae">Uristidae</tp:taxon-name-part></tp:taxon-name>) from the Porcupine Abyssal Plain</article-title><source>Zookeys</source><day>16</day><month>06</month><year>2026</year><volume>1282</volume><fpage>267</fpage><lpage>286</lpage><pub-id pub-id-type="doi">10.3897/zookeys.1282.191061</pub-id></mixed-citation></tp:treatment-meta><tp:nomenclature><tp:taxon-name><object-id xmlns:xlink="http://www.w3.org/1999/xlink" content-type="arpha" xlink:type="simple">EB1AAF64-AFD2-527A-9A3B-FFC275AF2A24</object-id>
                        		<tp:taxon-name-part taxon-name-part-type="genus" reg="Caeconyx">Caeconyx</tp:taxon-name-part> <tp:taxon-name-part taxon-name-part-type="species" reg="papso">papso</tp:taxon-name-part>
                        	
                        		<object-id xmlns:xlink="http://www.w3.org/1999/xlink" content-type="zoobank" xlink:type="simple">https://zoobank.org/BAABFD6E-0D34-4178-999D-2C92F80732EF</object-id>
                        	</tp:taxon-name><tp:taxon-status xmlns:xlink="http://www.w3.org/1999/xlink" xlink:type="simple">sp. nov.</tp:taxon-status><xref ref-type="fig" rid="F1">Figs 1</xref><xref ref-type="fig" rid="F2">, 2</xref><xref ref-type="fig" rid="F3">, 3</xref><xref ref-type="fig" rid="F4">, 4</xref><xref ref-type="fig" rid="F5">, 5</xref></tp:nomenclature><tp:treatment-sec sec-type="Type material"><title>Type material.</title><p><bold><italic>Holotype</italic></bold>: Atlantic Ocean • mature female (setose oostegites apparent), 8.93 mm; carcass and nine slides; Porcupine Abyssal Plain; <named-content xmlns:xlink="http://www.w3.org/1999/xlink" content-type="dwc:verbatimCoordinates" xlink:type="simple">48.9683°N, 16.4155°W</named-content>; depth 4845 m; 19/3/1997; BENGAL, RRS Discovery, Cruise D226, Station 13077#35, Ptraps (NIOZ trap); NHM UK 2026.446 (specimen 13077#35_Trap1_3).</p><p><bold><italic>Paratypes</italic></bold>: Atlantic Ocean • mature male (penes apparent), 8.32 mm; carcass; Porcupine Abyssal Plain; <named-content xmlns:xlink="http://www.w3.org/1999/xlink" content-type="dwc:verbatimCoordinates" xlink:type="simple">48.9683°N, 16.4155°W</named-content>; depth 4845 m; 19/3/1997; BENGAL, RRS Discovery, Cruise D226, Station 13077#35, Ptraps (NIOZ trap); NHM UK 2026:447 (specimen 13077#35_Trap1_1) • mature female (setose oostegites apparent), 9.07 mm; carcass; Porcupine Abyssal Plain; <named-content xmlns:xlink="http://www.w3.org/1999/xlink" content-type="dwc:verbatimCoordinates" xlink:type="simple">48.9683°N, 16.4155°W</named-content>; depth 4845 m; 3/19/1997; BENGAL, RRS Discovery, Cruise D226, Station 13077#35, Ptraps (NIOZ trap); NHM UK 2026:448 (specimen 13077#35_Trap1_2) • mature male (penes apparent), 9.29 mm; carcass; Porcupine Abyssal Plain; <named-content xmlns:xlink="http://www.w3.org/1999/xlink" content-type="dwc:verbatimCoordinates" xlink:type="simple">48.9683°N, 16.4155°W</named-content>; depth 4845 m; 19/3/1997; BENGAL, RRS Discovery, Cruise D226, Station 13077#35, Ptraps (NIOZ trap); NHM UK 2026:449 (specimen 13077#35_Trap2_2) • mature female (setose oostegites apparent), 8.47 mm; carcass; Porcupine Abyssal Plain; <named-content xmlns:xlink="http://www.w3.org/1999/xlink" content-type="dwc:verbatimCoordinates" xlink:type="simple">49.0047°N, 16.4710°W</named-content>; depth 4844 m; 1/6/2018; BENGAL, RRS James Cook, Cruise JC165, Station JC165#41, Atrap; DISCOLL-JC165-41-T1-1 (specimen JC165#41_T1_1), <abbrev xmlns:xlink="http://www.w3.org/1999/xlink" xlink:title="cytochrome c oxidase subunit I" xlink:type="simple">COI</abbrev> (PZ145156), <abbrev xmlns:xlink="http://www.w3.org/1999/xlink" xlink:title="Histone H3" xlink:type="simple">H3</abbrev> (PZ148823), 16S (PZ147694), 28S (PZ147690).</p></tp:treatment-sec><tp:treatment-sec sec-type="Other material"><title>Other material.</title><p>Atlantic Ocean • Porcupine Abyssal Plain, several stations (Table <xref ref-type="table" rid="T3">3</xref>).</p><table-wrap id="T3" position="float" orientation="portrait"><label>Table 3.</label><caption><p>Material examined and genetic sequence information. n.d. = not determined either owing to damaged specimen or too small to determine.</p></caption><table><tbody><tr><th rowspan="1" colspan="1">Specimen number</th><th rowspan="1" colspan="1">Type status</th><th rowspan="1" colspan="1">Sex</th><th rowspan="1" colspan="1">Size (mm)</th><th rowspan="1" colspan="1">Catalogue number</th><th rowspan="1" colspan="1">Sample /station number</th><th rowspan="1" colspan="1">
                        <abbrev xmlns:xlink="http://www.w3.org/1999/xlink" xlink:title="cytochrome c oxidase subunit I" xlink:type="simple">COI</abbrev>
                      </th><th rowspan="1" colspan="1">16S</th><th rowspan="1" colspan="1">28S</th><th rowspan="1" colspan="1">
                        <abbrev xmlns:xlink="http://www.w3.org/1999/xlink" xlink:title="Histone H3" xlink:type="simple">H3</abbrev>
                      </th></tr><tr><td rowspan="1" colspan="10"><bold><italic><tp:taxon-name><tp:taxon-name-part taxon-name-part-type="genus" reg="Caeconyx">Caeconyx</tp:taxon-name-part> <tp:taxon-name-part taxon-name-part-type="species" reg="papso">papso</tp:taxon-name-part></tp:taxon-name></italic> sp. nov</bold>.</td></tr><tr><td rowspan="1" colspan="1">52216#5_Trap2_1</td><td rowspan="1" colspan="1">–</td><td rowspan="1" colspan="1">Female</td><td rowspan="1" colspan="1">6.52</td><td rowspan="1" colspan="1">–</td><td rowspan="1" colspan="1">52216#5</td><td rowspan="1" colspan="1">–</td><td rowspan="1" colspan="1">–</td><td rowspan="1" colspan="1">–</td><td rowspan="1" colspan="1">–</td></tr><tr><td rowspan="1" colspan="1">53201#25_1</td><td rowspan="1" colspan="1">–</td><td rowspan="1" colspan="1">n.d.</td><td rowspan="1" colspan="1">2.66</td><td rowspan="1" colspan="1">–</td><td rowspan="1" colspan="1">53201#25</td><td rowspan="1" colspan="1">–</td><td rowspan="1" colspan="1">–</td><td rowspan="1" colspan="1">–</td><td rowspan="1" colspan="1">–</td></tr><tr><td rowspan="1" colspan="1">53201#25_2</td><td rowspan="1" colspan="1">–</td><td rowspan="1" colspan="1">n.d.</td><td rowspan="1" colspan="1">2.88</td><td rowspan="1" colspan="1">–</td><td rowspan="1" colspan="1">53201#25</td><td rowspan="1" colspan="1">–</td><td rowspan="1" colspan="1">–</td><td rowspan="1" colspan="1">–</td><td rowspan="1" colspan="1">–</td></tr><tr><td rowspan="1" colspan="1">13077#04_Trap1_1</td><td rowspan="1" colspan="1">–</td><td rowspan="1" colspan="1">Female</td><td rowspan="1" colspan="1">7.69</td><td rowspan="1" colspan="1">–</td><td rowspan="1" colspan="1">13077#04</td><td rowspan="1" colspan="1">–</td><td rowspan="1" colspan="1">–</td><td rowspan="1" colspan="1">–</td><td rowspan="1" colspan="1">–</td></tr><tr><td rowspan="1" colspan="1">13077#04_Trap1_2</td><td rowspan="1" colspan="1">–</td><td rowspan="1" colspan="1">Female</td><td rowspan="1" colspan="1">7.16</td><td rowspan="1" colspan="1">–</td><td rowspan="1" colspan="1">13077#04</td><td rowspan="1" colspan="1">–</td><td rowspan="1" colspan="1">–</td><td rowspan="1" colspan="1">–</td><td rowspan="1" colspan="1">–</td></tr><tr><td rowspan="1" colspan="1">13077#04_Trap1_3</td><td rowspan="1" colspan="1">–</td><td rowspan="1" colspan="1">Male</td><td rowspan="1" colspan="1">9.22</td><td rowspan="1" colspan="1">–</td><td rowspan="1" colspan="1">13077#04</td><td rowspan="1" colspan="1">–</td><td rowspan="1" colspan="1">–</td><td rowspan="1" colspan="1">–</td><td rowspan="1" colspan="1">–</td></tr><tr><td rowspan="1" colspan="1">13077#04_Trap1_4</td><td rowspan="1" colspan="1">–</td><td rowspan="1" colspan="1">n.d.</td><td rowspan="1" colspan="1">4.51</td><td rowspan="1" colspan="1">–</td><td rowspan="1" colspan="1">13077#04</td><td rowspan="1" colspan="1">–</td><td rowspan="1" colspan="1">–</td><td rowspan="1" colspan="1">–</td><td rowspan="1" colspan="1">–</td></tr><tr><td rowspan="1" colspan="1">13077#35_Trap1_1</td><td rowspan="1" colspan="1">Paratype</td><td rowspan="1" colspan="1">Male</td><td rowspan="1" colspan="1">8.32</td><td rowspan="1" colspan="1">NHM UK 2026:447</td><td rowspan="1" colspan="1">13077#35</td><td rowspan="1" colspan="1">–</td><td rowspan="1" colspan="1">–</td><td rowspan="1" colspan="1">–</td><td rowspan="1" colspan="1">–</td></tr><tr><td rowspan="1" colspan="1">13077#35_Trap1_2</td><td rowspan="1" colspan="1">Paratype</td><td rowspan="1" colspan="1">Female</td><td rowspan="1" colspan="1">9.07</td><td rowspan="1" colspan="1">NHM UK 2026:448</td><td rowspan="1" colspan="1">13077#35</td><td rowspan="1" colspan="1">–</td><td rowspan="1" colspan="1">–</td><td rowspan="1" colspan="1">–</td><td rowspan="1" colspan="1">–</td></tr><tr><td rowspan="1" colspan="1">13077#35_Trap1_3</td><td rowspan="1" colspan="1">Holotype</td><td rowspan="1" colspan="1">Female</td><td rowspan="1" colspan="1">8.93</td><td rowspan="1" colspan="1">NHM UK 2026:446</td><td rowspan="1" colspan="1">13077#35</td><td rowspan="1" colspan="1">–</td><td rowspan="1" colspan="1">–</td><td rowspan="1" colspan="1">–</td><td rowspan="1" colspan="1">–</td></tr><tr><td rowspan="1" colspan="1">13077#35_Trap1_4</td><td rowspan="1" colspan="1">–</td><td rowspan="1" colspan="1">n.d.</td><td rowspan="1" colspan="1">9.69</td><td rowspan="1" colspan="1">–</td><td rowspan="1" colspan="1">13077#35</td><td rowspan="1" colspan="1">–</td><td rowspan="1" colspan="1">–</td><td rowspan="1" colspan="1">–</td><td rowspan="1" colspan="1">–</td></tr><tr><td rowspan="1" colspan="1">13077#35_Trap1_5</td><td rowspan="1" colspan="1">–</td><td rowspan="1" colspan="1">n.d.</td><td rowspan="1" colspan="1">n.d.</td><td rowspan="1" colspan="1">–</td><td rowspan="1" colspan="1">13077#35</td><td rowspan="1" colspan="1">–</td><td rowspan="1" colspan="1">–</td><td rowspan="1" colspan="1">–</td><td rowspan="1" colspan="1">–</td></tr><tr><td rowspan="1" colspan="1">13077#35_Trap2_1</td><td rowspan="1" colspan="1">–</td><td rowspan="1" colspan="1">Male</td><td rowspan="1" colspan="1">7.37</td><td rowspan="1" colspan="1">–</td><td rowspan="1" colspan="1">13077#35</td><td rowspan="1" colspan="1">–</td><td rowspan="1" colspan="1">–</td><td rowspan="1" colspan="1">–</td><td rowspan="1" colspan="1">–</td></tr><tr><td rowspan="1" colspan="1">13077#35_Trap2_2</td><td rowspan="1" colspan="1">Paratype</td><td rowspan="1" colspan="1">Male</td><td rowspan="1" colspan="1">9.28</td><td rowspan="1" colspan="1">NHM UK 2026:449</td><td rowspan="1" colspan="1">13077#35</td><td rowspan="1" colspan="1">–</td><td rowspan="1" colspan="1">–</td><td rowspan="1" colspan="1">–</td><td rowspan="1" colspan="1">–</td></tr><tr><td rowspan="1" colspan="1">13077#35_Trap2_3</td><td rowspan="1" colspan="1">–</td><td rowspan="1" colspan="1">n.d.</td><td rowspan="1" colspan="1">9.40</td><td rowspan="1" colspan="1">–</td><td rowspan="1" colspan="1">13077#35</td><td rowspan="1" colspan="1">–</td><td rowspan="1" colspan="1">–</td><td rowspan="1" colspan="1">–</td><td rowspan="1" colspan="1">–</td></tr><tr><td rowspan="1" colspan="1">13077#35_Trap3_1</td><td rowspan="1" colspan="1">–</td><td rowspan="1" colspan="1">Female</td><td rowspan="1" colspan="1">8.22</td><td rowspan="1" colspan="1">–</td><td rowspan="1" colspan="1">13077#35</td><td rowspan="1" colspan="1">–</td><td rowspan="1" colspan="1">–</td><td rowspan="1" colspan="1">–</td><td rowspan="1" colspan="1">–</td></tr><tr><td rowspan="1" colspan="1">13077#35_Trap3_2</td><td rowspan="1" colspan="1">–</td><td rowspan="1" colspan="1">Female</td><td rowspan="1" colspan="1">8.35</td><td rowspan="1" colspan="1">–</td><td rowspan="1" colspan="1">13077#35</td><td rowspan="1" colspan="1">–</td><td rowspan="1" colspan="1">–</td><td rowspan="1" colspan="1">–</td><td rowspan="1" colspan="1">–</td></tr><tr><td rowspan="1" colspan="1">13077#35_Trap3_3</td><td rowspan="1" colspan="1">–</td><td rowspan="1" colspan="1">Male</td><td rowspan="1" colspan="1">9.07</td><td rowspan="1" colspan="1">–</td><td rowspan="1" colspan="1">13077#35</td><td rowspan="1" colspan="1">–</td><td rowspan="1" colspan="1">–</td><td rowspan="1" colspan="1">–</td><td rowspan="1" colspan="1">–</td></tr><tr><td rowspan="1" colspan="1">13077#92_1</td><td rowspan="1" colspan="1">–</td><td rowspan="1" colspan="1">Male</td><td rowspan="1" colspan="1">7.79</td><td rowspan="1" colspan="1">–</td><td rowspan="1" colspan="1">13077#92</td><td rowspan="1" colspan="1">–</td><td rowspan="1" colspan="1">–</td><td rowspan="1" colspan="1">–</td><td rowspan="1" colspan="1">–</td></tr><tr><td rowspan="1" colspan="1">13078#3_1</td><td rowspan="1" colspan="1">–</td><td rowspan="1" colspan="1">n.d.</td><td rowspan="1" colspan="1">n.d.</td><td rowspan="1" colspan="1">–</td><td rowspan="1" colspan="1">13078#3</td><td rowspan="1" colspan="1">–</td><td rowspan="1" colspan="1">–</td><td rowspan="1" colspan="1">–</td><td rowspan="1" colspan="1">–</td></tr><tr><td rowspan="1" colspan="1">JC062#103_T1_1</td><td rowspan="1" colspan="1">–</td><td rowspan="1" colspan="1">Male</td><td rowspan="1" colspan="1">7.90</td><td rowspan="1" colspan="1">–</td><td rowspan="1" colspan="1">JC062#103</td><td rowspan="1" colspan="1">–</td><td rowspan="1" colspan="1">–</td><td rowspan="1" colspan="1">–</td><td rowspan="1" colspan="1">–</td></tr><tr><td rowspan="1" colspan="1">JC062#103_T1_2</td><td rowspan="1" colspan="1">–</td><td rowspan="1" colspan="1">Male</td><td rowspan="1" colspan="1">8.05</td><td rowspan="1" colspan="1">–</td><td rowspan="1" colspan="1">JC062#103</td><td rowspan="1" colspan="1">–</td><td rowspan="1" colspan="1">–</td><td rowspan="1" colspan="1">–</td><td rowspan="1" colspan="1">–</td></tr><tr><td rowspan="1" colspan="1">JC062#103_T1_3</td><td rowspan="1" colspan="1">–</td><td rowspan="1" colspan="1">Male</td><td rowspan="1" colspan="1">6.48</td><td rowspan="1" colspan="1">–</td><td rowspan="1" colspan="1">JC062#103</td><td rowspan="1" colspan="1">–</td><td rowspan="1" colspan="1">–</td><td rowspan="1" colspan="1">–</td><td rowspan="1" colspan="1">–</td></tr><tr><td rowspan="1" colspan="1">JC062#103_T1_4</td><td rowspan="1" colspan="1">–</td><td rowspan="1" colspan="1">Male</td><td rowspan="1" colspan="1">6.96</td><td rowspan="1" colspan="1">–</td><td rowspan="1" colspan="1">JC062#103</td><td rowspan="1" colspan="1">–</td><td rowspan="1" colspan="1">–</td><td rowspan="1" colspan="1">–</td><td rowspan="1" colspan="1">–</td></tr><tr><td rowspan="1" colspan="1">JC062#103_T1_5</td><td rowspan="1" colspan="1">–</td><td rowspan="1" colspan="1">Female</td><td rowspan="1" colspan="1">6.73</td><td rowspan="1" colspan="1">–</td><td rowspan="1" colspan="1">JC062#103</td><td rowspan="1" colspan="1">–</td><td rowspan="1" colspan="1">–</td><td rowspan="1" colspan="1">–</td><td rowspan="1" colspan="1">–</td></tr><tr><td rowspan="1" colspan="1">JC062#103_T1_6</td><td rowspan="1" colspan="1">–</td><td rowspan="1" colspan="1">n.d.</td><td rowspan="1" colspan="1">4.45</td><td rowspan="1" colspan="1">–</td><td rowspan="1" colspan="1">JC062#103</td><td rowspan="1" colspan="1">–</td><td rowspan="1" colspan="1">–</td><td rowspan="1" colspan="1">–</td><td rowspan="1" colspan="1">–</td></tr><tr><td rowspan="1" colspan="1">JC062#103_B1_1</td><td rowspan="1" colspan="1">–</td><td rowspan="1" colspan="1">Male</td><td rowspan="1" colspan="1">7.46</td><td rowspan="1" colspan="1">–</td><td rowspan="1" colspan="1">JC062#103</td><td rowspan="1" colspan="1">–</td><td rowspan="1" colspan="1">–</td><td rowspan="1" colspan="1">–</td><td rowspan="1" colspan="1">–</td></tr><tr><td rowspan="1" colspan="1">JC062#103_B2_1</td><td rowspan="1" colspan="1">–</td><td rowspan="1" colspan="1">Female</td><td rowspan="1" colspan="1">5.79</td><td rowspan="1" colspan="1">–</td><td rowspan="1" colspan="1">JC062#103</td><td rowspan="1" colspan="1">–</td><td rowspan="1" colspan="1">–</td><td rowspan="1" colspan="1">–</td><td rowspan="1" colspan="1">–</td></tr><tr><td rowspan="1" colspan="1">JC062#103_B2_2</td><td rowspan="1" colspan="1">–</td><td rowspan="1" colspan="1">Male</td><td rowspan="1" colspan="1">8.24</td><td rowspan="1" colspan="1">–</td><td rowspan="1" colspan="1">JC062#103</td><td rowspan="1" colspan="1">–</td><td rowspan="1" colspan="1">–</td><td rowspan="1" colspan="1">–</td><td rowspan="1" colspan="1">–</td></tr><tr><td rowspan="1" colspan="1">JC071#34_3’_1</td><td rowspan="1" colspan="1">–</td><td rowspan="1" colspan="1">Male</td><td rowspan="1" colspan="1">8.65</td><td rowspan="1" colspan="1">–</td><td rowspan="1" colspan="1">JC071#34</td><td rowspan="1" colspan="1">–</td><td rowspan="1" colspan="1">–</td><td rowspan="1" colspan="1">–</td><td rowspan="1" colspan="1">–</td></tr><tr><td rowspan="1" colspan="1">DY077#61_B1_1</td><td rowspan="1" colspan="1">–</td><td rowspan="1" colspan="1">Male</td><td rowspan="1" colspan="1">6.48</td><td rowspan="1" colspan="1">–</td><td rowspan="1" colspan="1">DY077#61</td><td rowspan="1" colspan="1">–</td><td rowspan="1" colspan="1">–</td><td rowspan="1" colspan="1">–</td><td rowspan="1" colspan="1">–</td></tr><tr><td rowspan="1" colspan="1">DY077#83_T2_1</td><td rowspan="1" colspan="1">–</td><td rowspan="1" colspan="1">Female</td><td rowspan="1" colspan="1">7.11</td><td rowspan="1" colspan="1">DISCOLL-DY077-83-T2-1</td><td rowspan="1" colspan="1">DY077#83</td><td rowspan="1" colspan="1">
                        <ext-link xmlns:xlink="http://www.w3.org/1999/xlink" xlink:href="PZ145162" ext-link-type="gen" xlink:type="simple">PZ145162</ext-link>
                      </td><td rowspan="1" colspan="1"/><td rowspan="1" colspan="1"/><td rowspan="1" colspan="1">–</td></tr><tr><td rowspan="1" colspan="1">DY077#83_B2_1</td><td rowspan="1" colspan="1">–</td><td rowspan="1" colspan="1">Male</td><td rowspan="1" colspan="1">6.87</td><td rowspan="1" colspan="1">–</td><td rowspan="1" colspan="1">DY077#83</td><td rowspan="1" colspan="1">–</td><td rowspan="1" colspan="1">–</td><td rowspan="1" colspan="1">–</td><td rowspan="1" colspan="1">–</td></tr><tr><td rowspan="1" colspan="1">JC165#22_T2_1</td><td rowspan="1" colspan="1">–</td><td rowspan="1" colspan="1">Female</td><td rowspan="1" colspan="1">8.16</td><td rowspan="1" colspan="1">–</td><td rowspan="1" colspan="1">JC165#22</td><td rowspan="1" colspan="1">–</td><td rowspan="1" colspan="1">–</td><td rowspan="1" colspan="1">–</td><td rowspan="1" colspan="1">–</td></tr><tr><td rowspan="1" colspan="1">JC165#22_B2_1</td><td rowspan="1" colspan="1">–</td><td rowspan="1" colspan="1">Male</td><td rowspan="1" colspan="1">7.93</td><td rowspan="1" colspan="1">DISCOLL-JC165-22-B2-1</td><td rowspan="1" colspan="1">JC165#22</td><td rowspan="1" colspan="1">
                        <ext-link xmlns:xlink="http://www.w3.org/1999/xlink" xlink:href="PZ145158" ext-link-type="gen" xlink:type="simple">PZ145158</ext-link>
                      </td><td rowspan="1" colspan="1">–</td><td rowspan="1" colspan="1">–</td><td rowspan="1" colspan="1">–</td></tr><tr><td rowspan="1" colspan="1">JC165#41_T1_1</td><td rowspan="1" colspan="1">Paratype</td><td rowspan="1" colspan="1">Female</td><td rowspan="1" colspan="1">8.47</td><td rowspan="1" colspan="1">DISCOLL-JC165-41-T1-1</td><td rowspan="1" colspan="1">JC165#41</td><td rowspan="1" colspan="1">
                        <ext-link xmlns:xlink="http://www.w3.org/1999/xlink" xlink:href="PZ145156" ext-link-type="gen" xlink:type="simple">PZ145156</ext-link>
                      </td><td rowspan="1" colspan="1">
                        <ext-link xmlns:xlink="http://www.w3.org/1999/xlink" xlink:href="PZ147694" ext-link-type="gen" xlink:type="simple">PZ147694</ext-link>
                      </td><td rowspan="1" colspan="1">
                        <ext-link xmlns:xlink="http://www.w3.org/1999/xlink" xlink:href="PZ147690" ext-link-type="gen" xlink:type="simple">PZ147690</ext-link>
                      </td><td rowspan="1" colspan="1">
                        <ext-link xmlns:xlink="http://www.w3.org/1999/xlink" xlink:href="PZ148823" ext-link-type="gen" xlink:type="simple">PZ148823</ext-link>
                      </td></tr><tr><td rowspan="1" colspan="1">JC165#41_T1_2</td><td rowspan="1" colspan="1">–</td><td rowspan="1" colspan="1">Male</td><td rowspan="1" colspan="1">7.75</td><td rowspan="1" colspan="1">–</td><td rowspan="1" colspan="1">JC165#41</td><td rowspan="1" colspan="1">–</td><td rowspan="1" colspan="1">–</td><td rowspan="1" colspan="1">–</td><td rowspan="1" colspan="1">–</td></tr><tr><td rowspan="1" colspan="1">JC165#41_T1_3</td><td rowspan="1" colspan="1">–</td><td rowspan="1" colspan="1">Male</td><td rowspan="1" colspan="1">7.49</td><td rowspan="1" colspan="1">–</td><td rowspan="1" colspan="1">JC165#41</td><td rowspan="1" colspan="1">–</td><td rowspan="1" colspan="1">–</td><td rowspan="1" colspan="1">–</td><td rowspan="1" colspan="1">–</td></tr><tr><td rowspan="1" colspan="1">JC165#41_T1_4</td><td rowspan="1" colspan="1">–</td><td rowspan="1" colspan="1">Female</td><td rowspan="1" colspan="1">8.08</td><td rowspan="1" colspan="1">–</td><td rowspan="1" colspan="1">JC165#41</td><td rowspan="1" colspan="1">–</td><td rowspan="1" colspan="1">–</td><td rowspan="1" colspan="1">–</td><td rowspan="1" colspan="1">–</td></tr><tr><td rowspan="1" colspan="1">JC165#41_T1_5</td><td rowspan="1" colspan="1">–</td><td rowspan="1" colspan="1">Male</td><td rowspan="1" colspan="1">9.02</td><td rowspan="1" colspan="1">DISCOLL-JC165-41-T1-5</td><td rowspan="1" colspan="1">JC165#41</td><td rowspan="1" colspan="1">
                        <ext-link xmlns:xlink="http://www.w3.org/1999/xlink" xlink:href="PZ145157" ext-link-type="gen" xlink:type="simple">PZ145157</ext-link>
                      </td><td rowspan="1" colspan="1">
                        <ext-link xmlns:xlink="http://www.w3.org/1999/xlink" xlink:href="PZ147695" ext-link-type="gen" xlink:type="simple">PZ147695</ext-link>
                      </td><td rowspan="1" colspan="1">
                        <ext-link xmlns:xlink="http://www.w3.org/1999/xlink" xlink:href="PZ147691" ext-link-type="gen" xlink:type="simple">PZ147691</ext-link>
                      </td><td rowspan="1" colspan="1">
                        <ext-link xmlns:xlink="http://www.w3.org/1999/xlink" xlink:href="PZ148824" ext-link-type="gen" xlink:type="simple">PZ148824</ext-link>
                      </td></tr><tr><td rowspan="1" colspan="1">JC165#41_T1_6</td><td rowspan="1" colspan="1">–</td><td rowspan="1" colspan="1">Male</td><td rowspan="1" colspan="1">7.27</td><td rowspan="1" colspan="1">–</td><td rowspan="1" colspan="1">JC165#41</td><td rowspan="1" colspan="1">–</td><td rowspan="1" colspan="1">–</td><td rowspan="1" colspan="1">–</td><td rowspan="1" colspan="1">–</td></tr><tr><td rowspan="1" colspan="1">JC165#41_T1_7</td><td rowspan="1" colspan="1">–</td><td rowspan="1" colspan="1">Male</td><td rowspan="1" colspan="1">5.71</td><td rowspan="1" colspan="1">DISCOLL-JC165-41-T1-7</td><td rowspan="1" colspan="1">JC165#41</td><td rowspan="1" colspan="1">
                        <ext-link xmlns:xlink="http://www.w3.org/1999/xlink" xlink:href="PZ145159" ext-link-type="gen" xlink:type="simple">PZ145159</ext-link>
                      </td><td rowspan="1" colspan="1">–</td><td rowspan="1" colspan="1">–</td><td rowspan="1" colspan="1">–</td></tr><tr><td rowspan="1" colspan="1">JC165#41_T2_1</td><td rowspan="1" colspan="1">–</td><td rowspan="1" colspan="1">Male</td><td rowspan="1" colspan="1">5.38</td><td rowspan="1" colspan="1">–</td><td rowspan="1" colspan="1">JC165#41</td><td rowspan="1" colspan="1">–</td><td rowspan="1" colspan="1">–</td><td rowspan="1" colspan="1">–</td><td rowspan="1" colspan="1">–</td></tr><tr><td rowspan="1" colspan="1">JC165#41_B2_1</td><td rowspan="1" colspan="1">–</td><td rowspan="1" colspan="1">Male</td><td rowspan="1" colspan="1">7.88</td><td rowspan="1" colspan="1">–</td><td rowspan="1" colspan="1">JC165#41</td><td rowspan="1" colspan="1">–</td><td rowspan="1" colspan="1">–</td><td rowspan="1" colspan="1">–</td><td rowspan="1" colspan="1">–</td></tr><tr><td rowspan="1" colspan="1">JC165#41_B2_2</td><td rowspan="1" colspan="1">–</td><td rowspan="1" colspan="1">n.d.</td><td rowspan="1" colspan="1">n.d.</td><td rowspan="1" colspan="1">–</td><td rowspan="1" colspan="1">JC165#41</td><td rowspan="1" colspan="1">–</td><td rowspan="1" colspan="1">–</td><td rowspan="1" colspan="1">–</td><td rowspan="1" colspan="1">–</td></tr><tr><td rowspan="1" colspan="1">DY103#10_B1_1</td><td rowspan="1" colspan="1">–</td><td rowspan="1" colspan="1">n.d.</td><td rowspan="1" colspan="1">4.42</td><td rowspan="1" colspan="1">DISCOLL-DY103-10-B1-1</td><td rowspan="1" colspan="1">DY103#10</td><td rowspan="1" colspan="1">
                        <ext-link xmlns:xlink="http://www.w3.org/1999/xlink" xlink:href="PZ145163" ext-link-type="gen" xlink:type="simple">PZ145163</ext-link>
                      </td><td rowspan="1" colspan="1">–</td><td rowspan="1" colspan="1">–</td><td rowspan="1" colspan="1">–</td></tr><tr><td rowspan="1" colspan="1">DY103#10_B2_1</td><td rowspan="1" colspan="1">–</td><td rowspan="1" colspan="1">Female</td><td rowspan="1" colspan="1">7.52</td><td rowspan="1" colspan="1">–</td><td rowspan="1" colspan="1">DY103#10</td><td rowspan="1" colspan="1">–</td><td rowspan="1" colspan="1">–</td><td rowspan="1" colspan="1">–</td><td rowspan="1" colspan="1">–</td></tr><tr><td rowspan="1" colspan="1">DY103#10_B2_2</td><td rowspan="1" colspan="1">–</td><td rowspan="1" colspan="1">Male</td><td rowspan="1" colspan="1">8.98</td><td rowspan="1" colspan="1">–</td><td rowspan="1" colspan="1">DY103#10</td><td rowspan="1" colspan="1">–</td><td rowspan="1" colspan="1">–</td><td rowspan="1" colspan="1">–</td><td rowspan="1" colspan="1">–</td></tr><tr><td rowspan="1" colspan="1">DY103#10_B2_3</td><td rowspan="1" colspan="1">–</td><td rowspan="1" colspan="1">n.d.</td><td rowspan="1" colspan="1">5.87</td><td rowspan="1" colspan="1">–</td><td rowspan="1" colspan="1">DY103#10</td><td rowspan="1" colspan="1">–</td><td rowspan="1" colspan="1">–</td><td rowspan="1" colspan="1">–</td><td rowspan="1" colspan="1">–</td></tr><tr><td rowspan="1" colspan="1">DY103#24_B2_1</td><td rowspan="1" colspan="1">–</td><td rowspan="1" colspan="1">n.d.</td><td rowspan="1" colspan="1">5.88</td><td rowspan="1" colspan="1">–</td><td rowspan="1" colspan="1">DY103#24</td><td rowspan="1" colspan="1">–</td><td rowspan="1" colspan="1">–</td><td rowspan="1" colspan="1">–</td><td rowspan="1" colspan="1">–</td></tr><tr><td rowspan="1" colspan="1">DY130#29_T2_1</td><td rowspan="1" colspan="1">–</td><td rowspan="1" colspan="1">Male</td><td rowspan="1" colspan="1">7.76</td><td rowspan="1" colspan="1">–</td><td rowspan="1" colspan="1">DY130#29</td><td rowspan="1" colspan="1">–</td><td rowspan="1" colspan="1">–</td><td rowspan="1" colspan="1">–</td><td rowspan="1" colspan="1">–</td></tr><tr><td rowspan="1" colspan="1">DY130#54_B1_1</td><td rowspan="1" colspan="1">–</td><td rowspan="1" colspan="1">Female</td><td rowspan="1" colspan="1">n.d.</td><td rowspan="1" colspan="1">–</td><td rowspan="1" colspan="1">DY130#54</td><td rowspan="1" colspan="1">–</td><td rowspan="1" colspan="1">–</td><td rowspan="1" colspan="1">–</td><td rowspan="1" colspan="1">–</td></tr><tr><td rowspan="1" colspan="1">JC247#37_B1_1</td><td rowspan="1" colspan="1">–</td><td rowspan="1" colspan="1">Female</td><td rowspan="1" colspan="1">9.09</td><td rowspan="1" colspan="1">DISCOLL-JC247-37-B1-1</td><td rowspan="1" colspan="1">JC247#37</td><td rowspan="1" colspan="1">
                        <ext-link xmlns:xlink="http://www.w3.org/1999/xlink" xlink:href="PZ145160" ext-link-type="gen" xlink:type="simple">PZ145160</ext-link>
                      </td><td rowspan="1" colspan="1">–</td><td rowspan="1" colspan="1">–</td><td rowspan="1" colspan="1">–</td></tr><tr><td rowspan="1" colspan="1">JC263#47_B1_1</td><td rowspan="1" colspan="1">–</td><td rowspan="1" colspan="1">Male</td><td rowspan="1" colspan="1">8.20</td><td rowspan="1" colspan="1">DISCOLL-JC263-47-B1-1</td><td rowspan="1" colspan="1">JC263#47</td><td rowspan="1" colspan="1">
                        <ext-link xmlns:xlink="http://www.w3.org/1999/xlink" xlink:href="PZ145161" ext-link-type="gen" xlink:type="simple">PZ145161</ext-link>
                      </td><td rowspan="1" colspan="1">–</td><td rowspan="1" colspan="1">–</td><td rowspan="1" colspan="1">–</td></tr><tr><td rowspan="1" colspan="1">JC263#47_B1_2</td><td rowspan="1" colspan="1">–</td><td rowspan="1" colspan="1">Male</td><td rowspan="1" colspan="1">4.90</td><td rowspan="1" colspan="1">–</td><td rowspan="1" colspan="1">JC263#47</td><td rowspan="1" colspan="1">–</td><td rowspan="1" colspan="1">–</td><td rowspan="1" colspan="1">–</td><td rowspan="1" colspan="1">–</td></tr><tr><td rowspan="1" colspan="10">
                        <bold><italic><tp:taxon-name><tp:taxon-name-part taxon-name-part-type="genus" reg="Centromedon">Centromedon</tp:taxon-name-part></tp:taxon-name></italic> sp. DISCOLL_PAP_JC247#12</bold>
                      </td></tr><tr><td rowspan="1" colspan="1">JC247#12_B1_1</td><td rowspan="1" colspan="1">–</td><td rowspan="1" colspan="1">n.d.</td><td rowspan="1" colspan="1">5.02</td><td rowspan="1" colspan="1">DISCOLL-JC247-12-B1-1</td><td rowspan="1" colspan="1">JC247#12</td><td rowspan="1" colspan="1">
                        <ext-link xmlns:xlink="http://www.w3.org/1999/xlink" xlink:href="PZ145164" ext-link-type="gen" xlink:type="simple">PZ145164</ext-link>
                      </td><td rowspan="1" colspan="1">
                        <ext-link xmlns:xlink="http://www.w3.org/1999/xlink" xlink:href="PZ147693" ext-link-type="gen" xlink:type="simple">PZ147693</ext-link>
                      </td><td rowspan="1" colspan="1">
                        <ext-link xmlns:xlink="http://www.w3.org/1999/xlink" xlink:href="PZ147692" ext-link-type="gen" xlink:type="simple">PZ147692</ext-link>
                      </td><td rowspan="1" colspan="1">
                        <ext-link xmlns:xlink="http://www.w3.org/1999/xlink" xlink:href="PZ148825" ext-link-type="gen" xlink:type="simple">PZ148825</ext-link>
                      </td></tr></tbody></table></table-wrap></tp:treatment-sec><tp:treatment-sec sec-type="Type locality"><title>Type locality.</title><p>Abyssal Atlantic Ocean, Porcupine Abyssal Plain, <named-content xmlns:xlink="http://www.w3.org/1999/xlink" content-type="dwc:verbatimCoordinates" xlink:type="simple">48.9683°N, 16.4155°W</named-content>; depth 4845 m.</p></tp:treatment-sec><tp:treatment-sec sec-type="Diagnosis"><title>Diagnosis.</title><p>Head with broadly triangular sub-acute eye lobe. Epimeron 1 posterodistal margin convex and broadly rounded. <abbrev xmlns:xlink="http://www.w3.org/1999/xlink" xlink:title="pereopod 3" xlink:type="simple">P3</abbrev> and <abbrev xmlns:xlink="http://www.w3.org/1999/xlink" xlink:title="pereopod 4" xlink:type="simple">P4</abbrev> propodus not slender or elongated (length ~1.1× carpus for <abbrev xmlns:xlink="http://www.w3.org/1999/xlink" xlink:title="pereopod 3" xlink:type="simple">P3</abbrev>, length ~1.3× carpus for <abbrev xmlns:xlink="http://www.w3.org/1999/xlink" xlink:title="pereopod 4" xlink:type="simple">P4</abbrev>).</p></tp:treatment-sec><tp:treatment-sec sec-type="Description"><title>Description.</title><p>Based on holotype mature female (setose oostegites), 8.93 mm, NHM UK 2026.446.</p><p><bold><italic>Body</italic></bold> (Figs <xref ref-type="fig" rid="F1">1</xref>, <xref ref-type="fig" rid="F2">2</xref>): <bold><italic>Pereonites 1–7</italic></bold> deeper than broad. <bold><italic>Pleonite 3</italic></bold> with a rounded, posterodorsal elevation overhanging urosomite 1. <bold><italic>Urosomite 1</italic></bold> with a dorsal concavity in front of prominent rounded boss. <bold><italic>Urosomite 2</italic></bold> very short, telescoped under urosomite 1. <bold><italic>Epimeron 1</italic></bold> subquadrate, posterodistal margin convex, broadly rounded. <bold><italic>Epimeron 2</italic></bold> subquadrate, anterodistal corner rounded, distal margin slightly convex, posterodistal corner not produced, posterior margin straight. <bold><italic>Epimeron 3</italic></bold> ventral margin straight, posterodistal corner produced into a small tooth. <bold><italic>Coxae 1–4</italic></bold> longer than corresponding pereonites, coxa 1 not shortened.</p><fig id="F1" position="float" orientation="portrait"><object-id xmlns:xlink="http://www.w3.org/1999/xlink" content-type="doi" xlink:type="simple">10.3897/zookeys.1282.191061.figure1</object-id><object-id xmlns:xlink="http://www.w3.org/1999/xlink" content-type="arpha" xlink:type="simple">2210B8AA-24BC-5ADA-909C-D914AB110317</object-id><label>Figure 1.</label><caption><p><italic><tp:taxon-name><tp:taxon-name-part taxon-name-part-type="genus" reg="Caeconyx">Caeconyx</tp:taxon-name-part> <tp:taxon-name-part taxon-name-part-type="species" reg="papso">papso</tp:taxon-name-part></tp:taxon-name></italic> sp. nov. <bold>A</bold>. Mature female, 8.93 mm, holotype: NHM UK 2026.446; <bold>B</bold>. Mature male, 8.32 mm; paratype: NHM UK 2026:447. Scale bar: 1 mm.</p></caption><graphic xmlns:xlink="http://www.w3.org/1999/xlink" xlink:href="zookeys-1282-267_article-191061__-g001.jpg" id="oo_1682258.jpg" position="float" orientation="portrait" xlink:type="simple"><uri content-type="original_file" xlink:type="simple">https://binary.pensoft.net/fig/1682258</uri></graphic></fig><fig id="F2" position="float" orientation="portrait"><object-id xmlns:xlink="http://www.w3.org/1999/xlink" content-type="doi" xlink:type="simple">10.3897/zookeys.1282.191061.figure2</object-id><object-id xmlns:xlink="http://www.w3.org/1999/xlink" content-type="arpha" xlink:type="simple">96AE8646-A681-5F37-B096-C551CB956865</object-id><label>Figure 2.</label><caption><p><italic><tp:taxon-name><tp:taxon-name-part taxon-name-part-type="genus" reg="Caeconyx">Caeconyx</tp:taxon-name-part> <tp:taxon-name-part taxon-name-part-type="species" reg="papso">papso</tp:taxon-name-part></tp:taxon-name></italic> sp. nov., mature female, 8.93 mm, NHM UK 2026.446; mH = head of Paratype mature male, 8.32 mm, NHM UK 2026:447. Scale bars: 2 mm (habitus); 0.2 mm (<abbrev xmlns:xlink="http://www.w3.org/1999/xlink" xlink:title="antenna 1" xlink:type="simple">A1</abbrev>, <abbrev xmlns:xlink="http://www.w3.org/1999/xlink" xlink:title="antenna 2" xlink:type="simple">A2</abbrev>); 0.5 mm (<abbrev xmlns:xlink="http://www.w3.org/1999/xlink" xlink:title="gnathopod 1" xlink:type="simple">G1</abbrev>, <abbrev xmlns:xlink="http://www.w3.org/1999/xlink" xlink:title="gnathopod 2" xlink:type="simple">G2</abbrev>); 1 mm (mH).</p></caption><graphic xmlns:xlink="http://www.w3.org/1999/xlink" xlink:href="zookeys-1282-267_article-191061__-g002.jpg" id="oo_1682259.jpg" position="float" orientation="portrait" xlink:type="simple"><uri content-type="original_file" xlink:type="simple">https://binary.pensoft.net/fig/1682259</uri></graphic></fig><p><bold><italic>Head</italic></bold> (Figs <xref ref-type="fig" rid="F1">1</xref>, <xref ref-type="fig" rid="F2">2</xref>): slightly shorter than pereonite 1, length equal to pereonite 2; rostrum short, reaching halfway along lateral cephalic lobe. <bold><italic>Lateral cephalic lobe</italic></bold> broadly triangular, subacute. <bold><italic>Eye</italic></bold>: not present. <bold><italic>Antenna 1</italic></bold> short, length 0.14× body; peduncular article 1 dilated, length 1.13× width; peduncular articles 2 and 3 very short; flagellum 11-articulate, first article of flagellum with two-field callynophore; accessory flagellum five-articulate, first article forming cap, calceoli absent. <bold><italic>Antenna 2</italic></bold> slightly longer than antenna 1, geniculate between articles 3 and 4, gland cone present; peduncular article 4 longer and broader than 5, with three groups of long posteromedial setae; flagellum 14-articulate, calceoli absent.</p><p><bold><italic>Mouthparts</italic></bold> (Figs <xref ref-type="fig" rid="F1">1</xref>, <xref ref-type="fig" rid="F2">2</xref>, <xref ref-type="fig" rid="F3">3</xref>): <bold><italic>epistome</italic></bold> straight, smooth, slightly dominant. <bold><italic>Upper lip</italic></bold> (Fig. <xref ref-type="fig" rid="F2">2</xref>): broadly rounded. <bold><italic>Mandible</italic></bold> (Fig. <xref ref-type="fig" rid="F3">3</xref>): incisor convex and widened, with tooth at anterodistal and posterodistal corners; left lacinia mobilis five-dentate, right lacking; accessory spine row with three robust setae interspersed with three plumose setae; molar an asymmetrically reduced column, distally triturative with long plumose seta; palp level with molar, article 2 1.34× length of article 3, with eight <abbrev xmlns:xlink="http://www.w3.org/1999/xlink" xlink:title="antenna 2" xlink:type="simple">A2</abbrev>-setae, article 3 ovate, with 12 D3-pectinate setae and three E3-setae. <bold><italic>Lower lip</italic></bold> (Fig. <xref ref-type="fig" rid="F3">3</xref>): outer plates separated, symmetrical, setose marginally and apically, inner plates absent. <bold><italic>Maxilla 1</italic></bold> (Fig. <xref ref-type="fig" rid="F3">3</xref>): inner plate with two plumose setae apically; outer plate broad, with 11 spine-teeth in 7/4 crown arrangement, ST1–2 two-cuspidate, ST3 three-cuspidate, ST4 two-cuspidate, ST5 five-cuspidate, ST6 seven-cuspidate, ST7 six-cuspidate, ST7 displaced from ST6, STA–B four-cuspidate, STC-D five-cuspidate; palp long, slender, two-articulate, article 1 short, article 2 with seven short conical spines and one flag seta on apical margin, and one sub-apical robust seta. <bold><italic>Maxilla 2</italic></bold> (Fig. <xref ref-type="fig" rid="F3">3</xref>): inner plate slightly shorter and narrower than outer, tapering distally; inner plate with two rows of pectinate setae on medial margin and one discontiguous plumose seta; outer plate with a row of pectinate setae on the medial and apical margins. <bold><italic>Maxilliped</italic></bold> (Fig. <xref ref-type="fig" rid="F3">3</xref>): inner plate subrectangular, reaching halfway up the outer plate, distal margin with three nodular spines in a row and three setae, 11 long plumose setae in a curved row from apical margin to medial edge; outer plate subovate, reaching the distal end of palp article 2, with four strong apical robust setae and one large apical nodular spine with a cusp, 12 medial nodular spines; palp ordinary, setose medially.</p><fig id="F3" position="float" orientation="portrait"><object-id xmlns:xlink="http://www.w3.org/1999/xlink" content-type="doi" xlink:type="simple">10.3897/zookeys.1282.191061.figure3</object-id><object-id xmlns:xlink="http://www.w3.org/1999/xlink" content-type="arpha" xlink:type="simple">223AA6BA-9003-5270-8EFE-FBABF3E7A278</object-id><label>Figure 3.</label><caption><p><italic><tp:taxon-name><tp:taxon-name-part taxon-name-part-type="genus" reg="Caeconyx">Caeconyx</tp:taxon-name-part> <tp:taxon-name-part taxon-name-part-type="species" reg="papso">papso</tp:taxon-name-part></tp:taxon-name></italic> sp. nov., mature female, 8.93 mm, NHM UK 2026.446. Scale bars: 0.1 mm (<abbrev xmlns:xlink="http://www.w3.org/1999/xlink" xlink:title="maxilla 1" xlink:type="simple">Mx1</abbrev>, 2, <abbrev xmlns:xlink="http://www.w3.org/1999/xlink" xlink:title="mandible" xlink:type="simple">Md</abbrev>, lMd); 0.2 mm (<abbrev xmlns:xlink="http://www.w3.org/1999/xlink" xlink:title="lower lip" xlink:type="simple">LL</abbrev>, <abbrev xmlns:xlink="http://www.w3.org/1999/xlink" xlink:title="maxilliped" xlink:type="simple">Mxp</abbrev>).</p></caption><graphic xmlns:xlink="http://www.w3.org/1999/xlink" xlink:href="zookeys-1282-267_article-191061__-g003.jpg" id="oo_1682260.jpg" position="float" orientation="portrait" xlink:type="simple"><uri content-type="original_file" xlink:type="simple">https://binary.pensoft.net/fig/1682260</uri></graphic></fig><p><bold><italic>Pereon</italic>: <italic>gnathopod 1</italic></bold> (Fig. <xref ref-type="fig" rid="F2">2</xref>): coxa subrectangular, length 2× width, anterior margin straight, ventral margin with small notch and seta; basis, anterior margin with a row of numerous long setae proximally and long setae distally; ischium shorter than merus; carpus length 1.17× propodus; propodus subchelate, subrectangular, margins subparallel, palm acute, palmar corner defined by one large robust seta and two smaller robust setae; dactylus almost reaching palmar corner, with subterminal tooth and two setae ventrally and a single seta dorsally. <bold><italic>Gnathopod 2</italic></bold> (Fig. <xref ref-type="fig" rid="F2">2</xref>): coxa subrectangular, length 2.47× width, ventral margin with small notch and seta; basis narrow, length 6.25× width, anterior margin setose; ischium longer than merus; carpus length 1.8× propodus; propodus minutely chelate, subrectangular, covered by fine setae, with anterodistal groups of long tridentate setae (Fig. <xref ref-type="fig" rid="F2">2</xref>), palm short, obtuse, palmar corner defined by a robust seta; dactylus meeting palmar corner, with a subterminal tooth and two fine setae dorsally. <bold><italic>Pereopod 3</italic></bold> (Fig. <xref ref-type="fig" rid="F4">4</xref>): coxa subrectangular, with anterior margin slightly convex, ventral margin with small notch and seta, length 2.5× width; merus longer and broader than carpus, posterior margins setose; propodus longer and narrower than carpus, posterior margin setose; dactylus slightly curved, shorter than propodus. <bold><italic>Pereopod 4</italic></bold> (Fig. <xref ref-type="fig" rid="F4">4</xref>): coxa length 1.45× width, anterior margin convex, posterior margin deeply excavate proximally, with a broadly rounded posterodistal lobe, ventral margin broadly rounded; remaining pereopod articles as in pereopod 3. <bold><italic>Pereopod 5</italic></bold> (Fig. <xref ref-type="fig" rid="F4">4</xref>): coxa aequilobate; basis length 1.37× width, anterior and posterior margins spinose, posterior margin convex, with broadly rounded posterodistal lobe; merus expanded, subequal to carpus, anterior margin spinose; carpus broad, anterior margin spinose; propodus narrow, longer than carpus, anterior margin spinose; dactylus long, curved, shorter than propodus. <bold><italic>Pereopod 6</italic></bold> (Fig. <xref ref-type="fig" rid="F4">4</xref>): coxa slightly posterolobate, subquadrate; basis, length 1.5× width, anterior and posterior margins spinose, anterior margin slightly convex with small robust setae distally, posterior margin convex, with broadly rounded posterodistal lobe reaching merus; carpus longer than merus and propodus longer than carpus; dactylus long, curved, shorter than propodus. <bold><italic>Pereopod 7</italic></bold> (Fig. <xref ref-type="fig" rid="F4">4</xref>): coxa subrectangular, posterolobate; basis broadly expanded, length 1.4× width, anterior and posterior margins spinose, posterior margin convex, with broadly rounded posterodistal lobe reaching merus; distal articles as in pereopod 6.</p><fig id="F4" position="float" orientation="portrait"><object-id xmlns:xlink="http://www.w3.org/1999/xlink" content-type="doi" xlink:type="simple">10.3897/zookeys.1282.191061.figure4</object-id><object-id xmlns:xlink="http://www.w3.org/1999/xlink" content-type="arpha" xlink:type="simple">EA247BC1-B174-5CE9-BE2C-047D3B6E1626</object-id><label>Figure 4.</label><caption><p><italic><tp:taxon-name><tp:taxon-name-part taxon-name-part-type="genus" reg="Caeconyx">Caeconyx</tp:taxon-name-part> <tp:taxon-name-part taxon-name-part-type="species" reg="papso">papso</tp:taxon-name-part></tp:taxon-name></italic> sp. nov., mature female, 8.93 mm, NHM UK 2026.446. Scale bars: 0.5 mm (<abbrev xmlns:xlink="http://www.w3.org/1999/xlink" xlink:title="pereopod 3" xlink:type="simple">P3</abbrev>–<abbrev xmlns:xlink="http://www.w3.org/1999/xlink" xlink:title="pereopod 7" xlink:type="simple">P7</abbrev>).</p></caption><graphic xmlns:xlink="http://www.w3.org/1999/xlink" xlink:href="zookeys-1282-267_article-191061__-g004.jpg" id="oo_1682261.jpg" position="float" orientation="portrait" xlink:type="simple"><uri content-type="original_file" xlink:type="simple">https://binary.pensoft.net/fig/1682261</uri></graphic></fig><p><bold><italic>Urosome</italic></bold> (Figs <xref ref-type="fig" rid="F1">1</xref>, <xref ref-type="fig" rid="F5">5</xref>): <bold><italic>uropod 1</italic></bold> peduncle slightly longer than rami, dorsolateral and dorsomedial margins spinose, with eight and five spines, respectively; rami lanceolate, apically with a single inset spine, inner ramus slightly shorter than outer, dorsolateral and dorsomedial margins with three and five spines, respectively; outer ramus, dorsolateral margin with three spines, dorsomedial margin lacking spines. <bold><italic>Uropod 2</italic></bold> peduncle shorter than outer ramus, dorsolateral margin with four robust setae and one apical robust seta, dorsomedial margin with three robust seta and two apical robust setae; rami lanceolate with apical inset spine, inner ramus dorsolateral and dorsomedial margins with three and five robust setae, respectively; outer ramus, dorsolateral margin with four robust setae. <bold><italic>Uropod 3</italic></bold>, peduncle 0.66× length of biarticulate outer ramus, with three distoventral robust setae and two robust setae dorsodistally; second article of outer ramus damaged, 0.4× length of article 1, article 1 with three dorsolateral robust setae, one dorsolateral robust seta and small tooth apically, and one dorsomedial seta and small tooth apically; inner ramus subequal to outer ramus, with three dorsolateral and four dorsomedial robust setae. <bold><italic>Telson</italic></bold> ~ 1.5× longer than wide, deeply cleft 73%, lobes tapering distally with 6–7 robust setae per lobe. Apices notched inset with a single robust seta with two setules.</p><fig id="F5" position="float" orientation="portrait"><object-id xmlns:xlink="http://www.w3.org/1999/xlink" content-type="doi" xlink:type="simple">10.3897/zookeys.1282.191061.figure5</object-id><object-id xmlns:xlink="http://www.w3.org/1999/xlink" content-type="arpha" xlink:type="simple">8CB257AE-0D29-5CB7-AAE2-61F568CCB841</object-id><label>Figure 5.</label><caption><p><italic><tp:taxon-name><tp:taxon-name-part taxon-name-part-type="genus" reg="Caeconyx">Caeconyx</tp:taxon-name-part> <tp:taxon-name-part taxon-name-part-type="species" reg="papso">papso</tp:taxon-name-part></tp:taxon-name></italic> sp. nov., mature female, 8.93 mm. NHM UK 2026.446. Scale bars: 0.2 mm (<abbrev xmlns:xlink="http://www.w3.org/1999/xlink" xlink:title="uropod 1" xlink:type="simple">U1</abbrev>–<abbrev xmlns:xlink="http://www.w3.org/1999/xlink" xlink:title="uropod 3" xlink:type="simple">U3</abbrev>, <abbrev xmlns:xlink="http://www.w3.org/1999/xlink" xlink:title="telson" xlink:type="simple">T</abbrev>).</p></caption><graphic xmlns:xlink="http://www.w3.org/1999/xlink" xlink:href="zookeys-1282-267_article-191061__-g005.jpg" id="oo_1682262.jpg" position="float" orientation="portrait" xlink:type="simple"><uri content-type="original_file" xlink:type="simple">https://binary.pensoft.net/fig/1682262</uri></graphic></fig><p><bold><italic>Oostegites</italic></bold> present on gnathopod 2 and pereopods 3–5, setose, slender.</p><p><bold><italic>Gills</italic></bold> present on gnathopod 2 and pereopods 3–7.</p></tp:treatment-sec><tp:treatment-sec sec-type="Sexual dimorphism"><title>Sexual dimorphism.</title><p>(Fig. <xref ref-type="fig" rid="F1">1</xref>) Males present calceoli on antenna 1 flagellum articles 8–11 and on all flagellum articles on antenna 2. The number of articles on the antenna 1 primary and accessory flagellum, as well as the antenna 2 flagellum are identical to that of the female. The head lobe appears broadly triangular and subacute on all examined male and female specimens of <italic><tp:taxon-name><tp:taxon-name-part taxon-name-part-type="genus" reg="Caeconyx">C.</tp:taxon-name-part> <tp:taxon-name-part taxon-name-part-type="species" reg="papso">papso</tp:taxon-name-part></tp:taxon-name></italic> sp. nov. This is in contrast to the shape of the head lobe in <italic><tp:taxon-name><tp:taxon-name-part taxon-name-part-type="genus" reg="Caeconyx">C.</tp:taxon-name-part> <tp:taxon-name-part taxon-name-part-type="species" reg="caeculus">caeculus</tp:taxon-name-part></tp:taxon-name></italic>, which may be sexually dimorphic. The figures of G.O. <xref ref-type="bibr" rid="B40">Sars (1891)</xref> of a 5 mm female show a strong narrowly triangular, acute head lobe, whereas the 3.7 mm male illustrated by <xref ref-type="bibr" rid="B35">Lowry and Kilgallen (2014)</xref> possesses a less narrowly triangular, more subacute head lobe.</p></tp:treatment-sec><tp:treatment-sec sec-type="Etymology"><title>Etymology.</title><p>The species is named in honour of the Porcupine Abyssal Plain Sustained Observatory (<abbrev xmlns:xlink="http://www.w3.org/1999/xlink" xlink:title="Porcupine Abyssal Plain Sustained Observatory" xlink:type="simple">PAP-SO</abbrev>), recognising the four decades of multidisciplinary scientific research conducted at the site. <italic><tp:taxon-name><tp:taxon-name-part taxon-name-part-type="genus" reg="Caeconyx">Caeconyx</tp:taxon-name-part> <tp:taxon-name-part taxon-name-part-type="species" reg="papso">papso</tp:taxon-name-part></tp:taxon-name></italic> sp. nov. was first identified as a potential new species (provisionally assigned to the genus <italic><tp:taxon-name><tp:taxon-name-part taxon-name-part-type="genus" reg="Paracentromedon">Paracentromedon</tp:taxon-name-part></tp:taxon-name></italic>) by one of the authors (MHT) in 1985 (cruise CH6A/85), marking the beginning of the <abbrev xmlns:xlink="http://www.w3.org/1999/xlink" xlink:title="Porcupine Abyssal Plain Sustained Observatory" xlink:type="simple">PAP-SO</abbrev> scavenging amphipod time series. Since then, 54 individuals of <italic><tp:taxon-name><tp:taxon-name-part taxon-name-part-type="genus" reg="Caeconyx">Caeconyx</tp:taxon-name-part> <tp:taxon-name-part taxon-name-part-type="species" reg="papso">papso</tp:taxon-name-part></tp:taxon-name></italic> sp. nov. have been identified over the 40 years of scavenging amphipod trap work carried out at <abbrev xmlns:xlink="http://www.w3.org/1999/xlink" xlink:title="Porcupine Abyssal Plain Sustained Observatory" xlink:type="simple">PAP-SO</abbrev>, with the most recent specimen identified in 2024. The species epithet is used as a noun in apposition.</p></tp:treatment-sec><tp:treatment-sec sec-type="Remarks"><title>Remarks.</title><p>The new species is very similar to its congener <italic><tp:taxon-name><tp:taxon-name-part taxon-name-part-type="genus" reg="Caeconyx">C.</tp:taxon-name-part> <tp:taxon-name-part taxon-name-part-type="species" reg="caeculus">caeculus</tp:taxon-name-part></tp:taxon-name></italic> and can be distinguished from that species by the characters indicated in the diagnosis. The two species can be differentiated from each other by the eye lobe, which is broadly triangular and sub-acute in both males and females of <italic><tp:taxon-name><tp:taxon-name-part taxon-name-part-type="genus" reg="Caeconyx">C.</tp:taxon-name-part> <tp:taxon-name-part taxon-name-part-type="species" reg="papso">papso</tp:taxon-name-part></tp:taxon-name></italic> sp. nov., differing from the much more narrowly triangular and acute eye lobe seen in females of <italic><tp:taxon-name><tp:taxon-name-part taxon-name-part-type="genus" reg="Caeconyx">C.</tp:taxon-name-part> <tp:taxon-name-part taxon-name-part-type="species" reg="caeculus">caeculus</tp:taxon-name-part></tp:taxon-name></italic>; the posterodistal margin of epimeron 1, which is convex and broadly rounded in <italic><tp:taxon-name><tp:taxon-name-part taxon-name-part-type="genus" reg="Caeconyx">C.</tp:taxon-name-part> <tp:taxon-name-part taxon-name-part-type="species" reg="papso">papso</tp:taxon-name-part></tp:taxon-name></italic> sp. nov. but straight in <italic><tp:taxon-name><tp:taxon-name-part taxon-name-part-type="genus" reg="Caeconyx">C.</tp:taxon-name-part> <tp:taxon-name-part taxon-name-part-type="species" reg="caeculus">caeculus</tp:taxon-name-part></tp:taxon-name></italic>; and the form of the propodi of pereopods 3 and 4 which are not slender or elongate in <italic><tp:taxon-name><tp:taxon-name-part taxon-name-part-type="genus" reg="Caeconyx">C.</tp:taxon-name-part> <tp:taxon-name-part taxon-name-part-type="species" reg="papso">papso</tp:taxon-name-part></tp:taxon-name></italic> sp. nov. (length 1.13× carpus for <abbrev xmlns:xlink="http://www.w3.org/1999/xlink" xlink:title="pereopod 3" xlink:type="simple">P3</abbrev>; 1.29× carpus for <abbrev xmlns:xlink="http://www.w3.org/1999/xlink" xlink:title="pereopod 4" xlink:type="simple">P4</abbrev>), and clearly differ from the elongate, slender propodi of <abbrev xmlns:xlink="http://www.w3.org/1999/xlink" xlink:title="pereopod 3" xlink:type="simple">P3</abbrev> and <abbrev xmlns:xlink="http://www.w3.org/1999/xlink" xlink:title="pereopod 4" xlink:type="simple">P4</abbrev> in <italic><tp:taxon-name><tp:taxon-name-part taxon-name-part-type="genus" reg="Caeconyx">C.</tp:taxon-name-part> <tp:taxon-name-part taxon-name-part-type="species" reg="caeculus">caeculus</tp:taxon-name-part></tp:taxon-name></italic> (length 1.47× carpus for <abbrev xmlns:xlink="http://www.w3.org/1999/xlink" xlink:title="pereopod 3" xlink:type="simple">P3</abbrev>; 2.0× carpus for <abbrev xmlns:xlink="http://www.w3.org/1999/xlink" xlink:title="pereopod 4" xlink:type="simple">P4</abbrev>). Additional characters that also separate the two species, include the accessory flagellum (5-articulate in <italic><tp:taxon-name><tp:taxon-name-part taxon-name-part-type="genus" reg="Caeconyx">C.</tp:taxon-name-part> <tp:taxon-name-part taxon-name-part-type="species" reg="papso">papso</tp:taxon-name-part></tp:taxon-name></italic> sp. nov. versus 4-articulate in <italic><tp:taxon-name><tp:taxon-name-part taxon-name-part-type="genus" reg="Caeconyx">C.</tp:taxon-name-part> <tp:taxon-name-part taxon-name-part-type="species" reg="caeculus">caeculus</tp:taxon-name-part></tp:taxon-name></italic>); the antenna 2 flagellum (14-articulate in <italic><tp:taxon-name><tp:taxon-name-part taxon-name-part-type="genus" reg="Caeconyx">C.</tp:taxon-name-part> <tp:taxon-name-part taxon-name-part-type="species" reg="papso">papso</tp:taxon-name-part></tp:taxon-name></italic> sp. nov. versus 8-articulate in <italic><tp:taxon-name><tp:taxon-name-part taxon-name-part-type="genus" reg="Caeconyx">C.</tp:taxon-name-part> <tp:taxon-name-part taxon-name-part-type="species" reg="caeculus">caeculus</tp:taxon-name-part></tp:taxon-name></italic>); the palmar angle of gnathopod 1 which is less acute in <italic><tp:taxon-name><tp:taxon-name-part taxon-name-part-type="genus" reg="Caeconyx">C.</tp:taxon-name-part> <tp:taxon-name-part taxon-name-part-type="species" reg="papso">papso</tp:taxon-name-part></tp:taxon-name></italic> sp. nov. than in <italic><tp:taxon-name><tp:taxon-name-part taxon-name-part-type="genus" reg="Caeconyx">C.</tp:taxon-name-part> <tp:taxon-name-part taxon-name-part-type="species" reg="caeculus">caeculus</tp:taxon-name-part></tp:taxon-name></italic>; and the coxa of pereopod 4 which differs in shape between the two species, with a straighter distal margin in <italic><tp:taxon-name><tp:taxon-name-part taxon-name-part-type="genus" reg="Caeconyx">C.</tp:taxon-name-part> <tp:taxon-name-part taxon-name-part-type="species" reg="caeculus">caeculus</tp:taxon-name-part></tp:taxon-name></italic> compared to the broadly rounded distal corner in <italic><tp:taxon-name><tp:taxon-name-part taxon-name-part-type="genus" reg="Caeconyx">C.</tp:taxon-name-part> <tp:taxon-name-part taxon-name-part-type="species" reg="papso">papso</tp:taxon-name-part></tp:taxon-name></italic> sp. nov.</p></tp:treatment-sec><tp:treatment-sec sec-type="Distribution"><title>Distribution.</title><p>Abyssal Atlantic Ocean, Porcupine Abyssal Plain, 4677–4848 m.</p></tp:treatment-sec><tp:treatment-sec sec-type="Molecular data"><title>Molecular data.</title><p>Sequences of one of the paratypes and additional individuals of <italic><tp:taxon-name><tp:taxon-name-part taxon-name-part-type="genus" reg="Caeconyx">Caeconyx</tp:taxon-name-part> <tp:taxon-name-part taxon-name-part-type="species" reg="papso">papso</tp:taxon-name-part></tp:taxon-name></italic> sp. nov. are deposited in GenBank with the following accession numbers, <abbrev xmlns:xlink="http://www.w3.org/1999/xlink" xlink:title="cytochrome c oxidase subunit I" xlink:type="simple">COI</abbrev>: PZ145156–PZ145164; 28S: PZ147690–PZ147692; 16S: PZ147693–PZ147695; <abbrev xmlns:xlink="http://www.w3.org/1999/xlink" xlink:title="Histone H3" xlink:type="simple">H3</abbrev>: PZ148823–PZ148825.</p></tp:treatment-sec><tp:treatment-sec sec-type="Phylogenetic inference"><title>Phylogenetic inference.</title><p>Two phylogenetic reconstructions of comparative taxa are presented from morphologically allied taxa with target sequences available in GenBank: one based on a concatenated dataset of the <abbrev xmlns:xlink="http://www.w3.org/1999/xlink" xlink:title="cytochrome c oxidase subunit I" xlink:type="simple">COI</abbrev>, <abbrev xmlns:xlink="http://www.w3.org/1999/xlink" xlink:title="Histone H3" xlink:type="simple">H3</abbrev>, 28S, and 16S genetic markers (Fig. <xref ref-type="fig" rid="F6">6</xref>a), and the other based solely on <abbrev xmlns:xlink="http://www.w3.org/1999/xlink" xlink:title="cytochrome c oxidase subunit I" xlink:type="simple">COI</abbrev> (Fig. <xref ref-type="fig" rid="F6">6</xref>b).</p><fig id="F6" position="float" orientation="portrait"><object-id xmlns:xlink="http://www.w3.org/1999/xlink" content-type="doi" xlink:type="simple">10.3897/zookeys.1282.191061.figure6</object-id><object-id xmlns:xlink="http://www.w3.org/1999/xlink" content-type="arpha" xlink:type="simple">7A418A50-6996-5F6A-AED0-9795EB334F4B</object-id><label>Figure 6.</label><caption><p>Phylogenetic reconstructions of <italic><tp:taxon-name><tp:taxon-name-part taxon-name-part-type="genus" reg="Caeconyx">Caeconyx</tp:taxon-name-part> <tp:taxon-name-part taxon-name-part-type="species" reg="papso">papso</tp:taxon-name-part></tp:taxon-name></italic> sp. nov. in relation to other members of the <tp:taxon-name><tp:taxon-name-part taxon-name-part-type="family" reg="Uristidae">Uristidae</tp:taxon-name-part></tp:taxon-name>, and morphologically allied taxa within the <tp:taxon-name><tp:taxon-name-part taxon-name-part-type="family" reg="Tryphosidae">Tryphosidae</tp:taxon-name-part></tp:taxon-name>, based on a concatenated dataset of <abbrev xmlns:xlink="http://www.w3.org/1999/xlink" xlink:title="cytochrome c oxidase subunit I" xlink:type="simple">COI</abbrev>, <abbrev xmlns:xlink="http://www.w3.org/1999/xlink" xlink:title="Histone H3" xlink:type="simple">H3</abbrev>, 28S, and 16S genetic markers (<bold>A</bold>) and <abbrev xmlns:xlink="http://www.w3.org/1999/xlink" xlink:title="cytochrome c oxidase subunit I" xlink:type="simple">COI</abbrev> only (<bold>B</bold>). Median consensus trees (Bayesian inference, BI) showing posterior probability (PP) and bootstrap support values (BS) from BI and maximum-likelihood analyses, respectively, at each node. Only values higher or equal to 0.7 or 70 for PP or BS are indicated.</p></caption><graphic xmlns:xlink="http://www.w3.org/1999/xlink" xlink:href="zookeys-1282-267_article-191061__-g006.jpg" id="oo_1682263.jpg" position="float" orientation="portrait" xlink:type="simple"><uri content-type="original_file" xlink:type="simple">https://binary.pensoft.net/fig/1682263</uri></graphic></fig><p>Phylogenetic trees estimated from both maximum likelihood (ML) and Bayesian inference (BI) for both <abbrev xmlns:xlink="http://www.w3.org/1999/xlink" xlink:title="cytochrome c oxidase subunit I" xlink:type="simple">COI</abbrev> and concatenated datasets recovered all specimens of <italic><tp:taxon-name><tp:taxon-name-part taxon-name-part-type="genus" reg="Caeconyx">Caeconyx</tp:taxon-name-part> <tp:taxon-name-part taxon-name-part-type="species" reg="papso">papso</tp:taxon-name-part></tp:taxon-name></italic> sp. nov. in a well-supported monophyletic clade. Intraspecific genetic divergence for <abbrev xmlns:xlink="http://www.w3.org/1999/xlink" xlink:title="cytochrome c oxidase subunit I" xlink:type="simple">COI</abbrev> was only 0.03% for <italic><tp:taxon-name><tp:taxon-name-part taxon-name-part-type="genus" reg="Caeconyx">C.</tp:taxon-name-part> <tp:taxon-name-part taxon-name-part-type="species" reg="papso">papso</tp:taxon-name-part></tp:taxon-name></italic> sp. nov. (Table <xref ref-type="table" rid="T4">4</xref>). Sequences of <italic><tp:taxon-name><tp:taxon-name-part taxon-name-part-type="genus" reg="Caeconyx">C.</tp:taxon-name-part> <tp:taxon-name-part taxon-name-part-type="species" reg="papso">papso</tp:taxon-name-part></tp:taxon-name></italic> sp. nov. and a sequence of its congener <italic><tp:taxon-name><tp:taxon-name-part taxon-name-part-type="genus" reg="Caeconyx">C.</tp:taxon-name-part> <tp:taxon-name-part taxon-name-part-type="species" reg="caeculus">caeculus</tp:taxon-name-part></tp:taxon-name></italic> were recovered in a (well-supported for BI) monophyletic clade in both phylogenies (posterior probability (PP) = 0.98, bootstrap support (BS) = 81). Interspecific genetic divergence using <abbrev xmlns:xlink="http://www.w3.org/1999/xlink" xlink:title="cytochrome c oxidase subunit I" xlink:type="simple">COI</abbrev> between <italic><tp:taxon-name><tp:taxon-name-part taxon-name-part-type="genus" reg="Caeconyx">C.</tp:taxon-name-part> <tp:taxon-name-part taxon-name-part-type="species" reg="papso">papso</tp:taxon-name-part></tp:taxon-name></italic> sp. nov. and <italic><tp:taxon-name><tp:taxon-name-part taxon-name-part-type="genus" reg="Caeconyx">C.</tp:taxon-name-part> <tp:taxon-name-part taxon-name-part-type="species" reg="caeculus">caeculus</tp:taxon-name-part></tp:taxon-name></italic> was 22%. Both ML and BI phylogenetic analyses suggested genetic affinities of <italic><tp:taxon-name><tp:taxon-name-part taxon-name-part-type="genus" reg="Caeconyx">C.</tp:taxon-name-part> <tp:taxon-name-part taxon-name-part-type="species" reg="papso">papso</tp:taxon-name-part></tp:taxon-name></italic> sp. nov. with the tryphosid genera <italic><tp:taxon-name><tp:taxon-name-part taxon-name-part-type="genus" reg="Elimedon">Elimedon</tp:taxon-name-part></tp:taxon-name></italic> J.L. Barnard, 1962 (<italic><tp:taxon-name><tp:taxon-name-part taxon-name-part-type="genus" reg="Elimedon">Elimedon</tp:taxon-name-part> <tp:taxon-name-part taxon-name-part-type="species" reg="breviclunis">breviclunis</tp:taxon-name-part></tp:taxon-name></italic> Horton et al., 2026a) and <italic><tp:taxon-name><tp:taxon-name-part taxon-name-part-type="genus" reg="Tryphosella">Tryphosella</tp:taxon-name-part></tp:taxon-name></italic> (<italic><tp:taxon-name><tp:taxon-name-part taxon-name-part-type="genus" reg="Tryphosella">Tryphosella</tp:taxon-name-part> <tp:taxon-name-part taxon-name-part-type="species" reg="bispinosa">bispinosa</tp:taxon-name-part></tp:taxon-name></italic> Schellenberg, 1931), as well as the uristid genera <italic><tp:taxon-name><tp:taxon-name-part taxon-name-part-type="genus" reg="Tmetonyx">Tmetonyx</tp:taxon-name-part></tp:taxon-name></italic><xref ref-type="bibr" rid="B43">Stebbing 1906</xref> (<italic><tp:taxon-name><tp:taxon-name-part taxon-name-part-type="genus" reg="Tmetonyx">Tmetonyx</tp:taxon-name-part></tp:taxon-name></italic> sp. nov. TMSP_MAR01) and <italic><tp:taxon-name><tp:taxon-name-part taxon-name-part-type="genus" reg="Centromedon">Centromedon</tp:taxon-name-part></tp:taxon-name></italic> G.O. Sars, 1891 (<italic><tp:taxon-name><tp:taxon-name-part taxon-name-part-type="genus" reg="Centromedon">Centromedon</tp:taxon-name-part> <tp:taxon-name-part taxon-name-part-type="species" reg="zoe">zoe</tp:taxon-name-part></tp:taxon-name></italic> Horton &amp; Thurston, 2011) and <italic><tp:taxon-name><tp:taxon-name-part taxon-name-part-type="genus" reg="Centromedon">Centromedon</tp:taxon-name-part></tp:taxon-name></italic> sp. DISCOLL_PAP_JC247#12).</p><table-wrap id="T4" position="float" orientation="portrait"><label>Table 4.</label><caption><p>Corrected (K2P) genetic distances (%) for <italic><tp:taxon-name><tp:taxon-name-part taxon-name-part-type="genus" reg="Caeconyx">Caeconyx</tp:taxon-name-part> <tp:taxon-name-part taxon-name-part-type="species" reg="papso">papso</tp:taxon-name-part></tp:taxon-name></italic> sp. nov. and phylogenetically related species. Intraspecific genetic distances: n.d. = not determined due to only a single sequence being available.</p></caption><table><tbody><tr><th rowspan="1" colspan="1"/><th rowspan="1" colspan="1"><italic><tp:taxon-name><tp:taxon-name-part taxon-name-part-type="genus" reg="Tmetonyx">Tmetonyx</tp:taxon-name-part></tp:taxon-name></italic> sp. nov.</th><th rowspan="1" colspan="1">
                        <italic>
                          <tp:taxon-name><tp:taxon-name-part taxon-name-part-type="genus" reg="Tryphosella">Tryphosella</tp:taxon-name-part> <tp:taxon-name-part taxon-name-part-type="species" reg="bispinosa">bispinosa</tp:taxon-name-part></tp:taxon-name>
                        </italic>
                      </th><th rowspan="1" colspan="1">
                        <italic>
                          <tp:taxon-name><tp:taxon-name-part taxon-name-part-type="genus" reg="Centromedon">Centromedon</tp:taxon-name-part> <tp:taxon-name-part taxon-name-part-type="species" reg="zoe">zoe</tp:taxon-name-part></tp:taxon-name>
                        </italic>
                      </th><th rowspan="1" colspan="1">
                        <italic>
                          <tp:taxon-name><tp:taxon-name-part taxon-name-part-type="genus" reg="Elimedon">Elimedon</tp:taxon-name-part> <tp:taxon-name-part taxon-name-part-type="species" reg="breviclunis">breviclunis</tp:taxon-name-part></tp:taxon-name>
                        </italic>
                      </th><th rowspan="1" colspan="1"><italic><tp:taxon-name><tp:taxon-name-part taxon-name-part-type="genus" reg="Caeconyx">Caeconyx</tp:taxon-name-part> <tp:taxon-name-part taxon-name-part-type="species" reg="papso">papso</tp:taxon-name-part></tp:taxon-name></italic> sp. nov.</th><th rowspan="1" colspan="1"><italic><tp:taxon-name><tp:taxon-name-part taxon-name-part-type="genus" reg="Centromedon">Centromedon</tp:taxon-name-part></tp:taxon-name></italic> sp.</th><th rowspan="1" colspan="1">
                        <italic>
                          <tp:taxon-name><tp:taxon-name-part taxon-name-part-type="genus" reg="Centromedon">Centromedon</tp:taxon-name-part> <tp:taxon-name-part taxon-name-part-type="uncertainty-rank">aff.</tp:taxon-name-part> <tp:taxon-name-part taxon-name-part-type="species" reg="mediator">mediator</tp:taxon-name-part></tp:taxon-name>
                        </italic>
                      </th><th rowspan="1" colspan="1">
                        <italic>
                          <tp:taxon-name><tp:taxon-name-part taxon-name-part-type="genus" reg="Caeconyx">Caeconyx</tp:taxon-name-part> <tp:taxon-name-part taxon-name-part-type="species" reg="caeculus">caeculus</tp:taxon-name-part></tp:taxon-name>
                        </italic>
                      </th></tr><tr><td rowspan="1" colspan="1"><bold><italic><tp:taxon-name><tp:taxon-name-part taxon-name-part-type="genus" reg="Tmetonyx">Tmetonyx</tp:taxon-name-part></tp:taxon-name></italic> sp. nov</bold>.</td><td rowspan="1" colspan="1">n.d.</td><td rowspan="1" colspan="1">–</td><td rowspan="1" colspan="1">–</td><td rowspan="1" colspan="1">–</td><td rowspan="1" colspan="1">–</td><td rowspan="1" colspan="1">–</td><td rowspan="1" colspan="1">–</td><td rowspan="1" colspan="1">–</td></tr><tr><td rowspan="1" colspan="1">
                        <bold>
                          <italic>
                            <tp:taxon-name><tp:taxon-name-part taxon-name-part-type="genus" reg="Tryphosella">Tryphosella</tp:taxon-name-part> <tp:taxon-name-part taxon-name-part-type="species" reg="bispinosa">bispinosa</tp:taxon-name-part></tp:taxon-name>
                          </italic>
                        </bold>
                      </td><td rowspan="1" colspan="1">24.13</td><td rowspan="1" colspan="1">0.176</td><td rowspan="1" colspan="1">–</td><td rowspan="1" colspan="1">–</td><td rowspan="1" colspan="1">–</td><td rowspan="1" colspan="1">–</td><td rowspan="1" colspan="1">–</td><td rowspan="1" colspan="1">–</td></tr><tr><td rowspan="1" colspan="1">
                        <bold>
                          <italic>
                            <tp:taxon-name><tp:taxon-name-part taxon-name-part-type="genus" reg="Centromedon">Centromedon</tp:taxon-name-part> <tp:taxon-name-part taxon-name-part-type="species" reg="zoe">zoe</tp:taxon-name-part></tp:taxon-name>
                          </italic>
                        </bold>
                      </td><td rowspan="1" colspan="1">26.45</td><td rowspan="1" colspan="1">19.78</td><td rowspan="1" colspan="1">n.d.</td><td rowspan="1" colspan="1">–</td><td rowspan="1" colspan="1">–</td><td rowspan="1" colspan="1">–</td><td rowspan="1" colspan="1">–</td><td rowspan="1" colspan="1">–</td></tr><tr><td rowspan="1" colspan="1">
                        <bold>
                          <italic>
                            <tp:taxon-name><tp:taxon-name-part taxon-name-part-type="genus" reg="Elimedon">Elimedon</tp:taxon-name-part> <tp:taxon-name-part taxon-name-part-type="species" reg="breviclunis">breviclunis</tp:taxon-name-part></tp:taxon-name>
                          </italic>
                        </bold>
                      </td><td rowspan="1" colspan="1">28.77</td><td rowspan="1" colspan="1">21.63</td><td rowspan="1" colspan="1">23.55</td><td rowspan="1" colspan="1">–</td><td rowspan="1" colspan="1">–</td><td rowspan="1" colspan="1">–</td><td rowspan="1" colspan="1">–</td><td rowspan="1" colspan="1">–</td></tr><tr><td rowspan="1" colspan="1"><bold><italic><tp:taxon-name><tp:taxon-name-part taxon-name-part-type="genus" reg="Caeconyx">Caeconyx</tp:taxon-name-part> <tp:taxon-name-part taxon-name-part-type="species" reg="papso">papso</tp:taxon-name-part></tp:taxon-name></italic> sp. nov</bold>.</td><td rowspan="1" colspan="1">26.86</td><td rowspan="1" colspan="1">24.22</td><td rowspan="1" colspan="1">23.7</td><td rowspan="1" colspan="1">22.2</td><td rowspan="1" colspan="1">0.033</td><td rowspan="1" colspan="1">–</td><td rowspan="1" colspan="1">–</td><td rowspan="1" colspan="1">–</td></tr><tr><td rowspan="1" colspan="1">
                        <bold><italic><tp:taxon-name><tp:taxon-name-part taxon-name-part-type="genus" reg="Centromedon">Centromedon</tp:taxon-name-part></tp:taxon-name></italic> sp. DISCOLL_PAP_JC247#12</bold>
                      </td><td rowspan="1" colspan="1">26.84</td><td rowspan="1" colspan="1">22.79</td><td rowspan="1" colspan="1">28.14</td><td rowspan="1" colspan="1">24.16</td><td rowspan="1" colspan="1">20.41</td><td rowspan="1" colspan="1">n.d.</td><td rowspan="1" colspan="1">–</td><td rowspan="1" colspan="1">–</td></tr><tr><td rowspan="1" colspan="1">
                        <bold>
                          <italic>
                            <tp:taxon-name><tp:taxon-name-part taxon-name-part-type="genus" reg="Centromedon">Centromedon</tp:taxon-name-part> <tp:taxon-name-part taxon-name-part-type="uncertainty-rank">aff.</tp:taxon-name-part> <tp:taxon-name-part taxon-name-part-type="species" reg="mediator">mediator</tp:taxon-name-part></tp:taxon-name>
                          </italic>
                        </bold>
                      </td><td rowspan="1" colspan="1">25.11</td><td rowspan="1" colspan="1">24.56</td><td rowspan="1" colspan="1">24.68</td><td rowspan="1" colspan="1">25.57</td><td rowspan="1" colspan="1">21.65</td><td rowspan="1" colspan="1">20.31</td><td rowspan="1" colspan="1">n.d.</td><td rowspan="1" colspan="1">–</td></tr><tr><td rowspan="1" colspan="1">
                        <bold>
                          <italic>
                            <tp:taxon-name><tp:taxon-name-part taxon-name-part-type="genus" reg="Caeconyx">Caeconyx</tp:taxon-name-part> <tp:taxon-name-part taxon-name-part-type="species" reg="caeculus">caeculus</tp:taxon-name-part></tp:taxon-name>
                          </italic>
                        </bold>
                      </td><td rowspan="1" colspan="1">29.94</td><td rowspan="1" colspan="1">24.47</td><td rowspan="1" colspan="1">31.64</td><td rowspan="1" colspan="1">27.19</td><td rowspan="1" colspan="1">22.18</td><td rowspan="1" colspan="1">21.32</td><td rowspan="1" colspan="1">24.78</td><td rowspan="1" colspan="1">n.d.</td></tr></tbody></table></table-wrap><p>In accordance with previous phylogenetic analyses (<xref ref-type="bibr" rid="B10">Corrigan et al. 2014</xref>; <xref ref-type="bibr" rid="B44">Stewart et al. 2024</xref>), phylogenetic inference based on the concatenated dataset demonstrated the paraphyly of the families <tp:taxon-name><tp:taxon-name-part taxon-name-part-type="family" reg="Tryphosidae">Tryphosidae</tp:taxon-name-part></tp:taxon-name> and <tp:taxon-name><tp:taxon-name-part taxon-name-part-type="family" reg="Uristidae">Uristidae</tp:taxon-name-part></tp:taxon-name> (Fig. <xref ref-type="fig" rid="F6">6</xref>a). However, it is recognised that the number of taxa used in this analysis is low compared with the known diversity in these two lysianassidiran families (there are 27 genera and 190 species in the <tp:taxon-name><tp:taxon-name-part taxon-name-part-type="family" reg="Uristidae">Uristidae</tp:taxon-name-part></tp:taxon-name>, and 43 genera and 389 species in the <tp:taxon-name><tp:taxon-name-part taxon-name-part-type="family" reg="Tryphosidae">Tryphosidae</tp:taxon-name-part></tp:taxon-name>; <xref ref-type="bibr" rid="B20">Horton et al. 2023</xref>, <xref ref-type="bibr" rid="B23">2026b</xref>). The confidence in such analyses will only be improved only by the inclusion of a greater number of comparative taxa and more genetic markers.</p><p>During the examination of <italic><tp:taxon-name><tp:taxon-name-part taxon-name-part-type="genus" reg="Caeconyx">Caeconyx</tp:taxon-name-part> <tp:taxon-name-part taxon-name-part-type="species" reg="papso">papso</tp:taxon-name-part></tp:taxon-name></italic> sp. nov. specimens, a specimen previously identified as <italic><tp:taxon-name><tp:taxon-name-part taxon-name-part-type="genus" reg="Paracentromedon">Paracentromedon</tp:taxon-name-part></tp:taxon-name></italic> sp. DISCOLL_PAP_52216 was re-identified as <italic><tp:taxon-name><tp:taxon-name-part taxon-name-part-type="genus" reg="Centromedon">Centromedon</tp:taxon-name-part></tp:taxon-name></italic> sp. according to the short distal articles of pereopod 7. Bayesian inference phylogeny based on the concatenated dataset supported the assignment of this specimen to the genus <italic><tp:taxon-name><tp:taxon-name-part taxon-name-part-type="genus" reg="Centromedon">Centromedon</tp:taxon-name-part></tp:taxon-name></italic>, forming a well-supported clade with <italic><tp:taxon-name><tp:taxon-name-part taxon-name-part-type="genus" reg="Centromedon">Centromedon</tp:taxon-name-part> <tp:taxon-name-part taxon-name-part-type="species" reg="zoe">zoe</tp:taxon-name-part></tp:taxon-name></italic> (Fig. <xref ref-type="fig" rid="F6">6</xref>a). This specimen has therefore been given the temporary name <italic><tp:taxon-name><tp:taxon-name-part taxon-name-part-type="genus" reg="Centromedon">Centromedon</tp:taxon-name-part></tp:taxon-name></italic> sp. DISCOLL_PAP_JC247#12, awaiting further analysis of additional specimens.</p></tp:treatment-sec><ref-list><ref id="B40"><mixed-citation xmlns:xlink="http://www.w3.org/1999/xlink" xlink:type="simple">Sars GO (1891) <tp:taxon-name><tp:taxon-name-part taxon-name-part-type="order">Amphipoda</tp:taxon-name-part></tp:taxon-name>. Part V. <tp:taxon-name><tp:taxon-name-part taxon-name-part-type="family">Lysianassidae</tp:taxon-name-part></tp:taxon-name> (concluded). In: An account of the <tp:taxon-name><tp:taxon-name-part taxon-name-part-type="subphylum">Crustacea</tp:taxon-name-part></tp:taxon-name> of Norway, with short descriptions and figures of all the species. Vol. 1. Cammermeyer, Christiana (Oslo), 93–120.</mixed-citation></ref><ref id="B35"><mixed-citation xmlns:xlink="http://www.w3.org/1999/xlink" xlink:type="simple">Lowry JK, Kilgallen NM (2014) A generic review of the lysianassoid family <tp:taxon-name><tp:taxon-name-part taxon-name-part-type="family">Uristidae</tp:taxon-name-part></tp:taxon-name> and descriptions of new taxa from Australian waters (<tp:taxon-name><tp:taxon-name-part taxon-name-part-type="subphylum">Crustacea</tp:taxon-name-part></tp:taxon-name>, <tp:taxon-name><tp:taxon-name-part taxon-name-part-type="order">Amphipoda</tp:taxon-name-part></tp:taxon-name>, <tp:taxon-name><tp:taxon-name-part taxon-name-part-type="family">Uristidae</tp:taxon-name-part></tp:taxon-name>). Zootaxa 3867: 1–92. <ext-link xlink:href="10.11646/zootaxa.3867.1.1" ext-link-type="doi" xlink:type="simple">https://doi.org/10.11646/zootaxa.3867.1.1</ext-link></mixed-citation></ref><ref id="B43"><mixed-citation xmlns:xlink="http://www.w3.org/1999/xlink" xlink:type="simple">Stebbing TRR (1906) <tp:taxon-name><tp:taxon-name-part taxon-name-part-type="order">Amphipoda</tp:taxon-name-part></tp:taxon-name>. I. <tp:taxon-name><tp:taxon-name-part taxon-name-part-type="suborder">Gammaridea</tp:taxon-name-part></tp:taxon-name>. Das Tierreich 21: 1–806.</mixed-citation></ref><ref id="B10"><mixed-citation xmlns:xlink="http://www.w3.org/1999/xlink" xlink:type="simple">Corrigan LJ, Horton T, Fotherby H, White TA, Hoelzel AR (2014) Adaptive evolution of deep-sea amphipods from the superfamily <tp:taxon-name><tp:taxon-name-part taxon-name-part-type="superfamily">Lysianassoidea</tp:taxon-name-part></tp:taxon-name> in the North Atlantic. Evolutionary Biology 41: 154–165. <ext-link xlink:href="10.1007/s11692-013-9255-2" ext-link-type="doi" xlink:type="simple">https://doi.org/10.1007/s11692-013-9255-2</ext-link></mixed-citation></ref><ref id="B44"><mixed-citation xmlns:xlink="http://www.w3.org/1999/xlink" xlink:type="simple">Stewart ECD, Bribiesca-Contreras G, Weston JNJ, Glover AG, Horton T (2024) Biogeography and phylogeny of the scavenging amphipod genus <italic><tp:taxon-name><tp:taxon-name-part taxon-name-part-type="genus">Valettietta</tp:taxon-name-part></tp:taxon-name></italic> (<tp:taxon-name><tp:taxon-name-part taxon-name-part-type="order">Amphipoda</tp:taxon-name-part></tp:taxon-name>: <tp:taxon-name><tp:taxon-name-part taxon-name-part-type="superfamily">Alicelloidea</tp:taxon-name-part></tp:taxon-name>), with descriptions of two new species from the abyssal Pacific Ocean. Zoological Journal of the Linnean Society 201: zlae102. <ext-link xlink:href="10.1093/zoolinnean/zlae102" ext-link-type="doi" xlink:type="simple">https://doi.org/10.1093/zoolinnean/zlae102</ext-link></mixed-citation></ref><ref id="B20"><mixed-citation xmlns:xlink="http://www.w3.org/1999/xlink" xlink:type="simple">Horton T, De Broyer C, Bellan-Santini D, Coleman CO, Copilaș-Ciocianu D, Corbari L, Daneliya M, Decock W, Fanini L, Fišer C, Gasca R, Grabowski M, Guerra-García JM, Hendrycks E, Hughes L, Jaume D, Kim YH, King R, Lo Brutto S, Lörz AN, Mamos T, Senna AR, Serejo C, Souza-Filho JF, Tandberg AH, Thurston M, Vader W, Väinölä R, Valls Domedel G, Vandepitte L, Vanhoorne B, Vonk R, White K, Zeidler W (2023) The World <tp:taxon-name><tp:taxon-name-part taxon-name-part-type="order">Amphipoda</tp:taxon-name-part></tp:taxon-name> Database: history and progress. Records of the Australian Museum 75(4): 329–342. <ext-link xlink:href="10.3853/j.2201-4349.75.2023.1875" ext-link-type="doi" xlink:type="simple">https://doi.org/10.3853/j.2201-4349.75.2023.1875</ext-link></mixed-citation></ref><ref id="B23"><mixed-citation xmlns:xlink="http://www.w3.org/1999/xlink" xlink:type="simple">Horton T, Lowry J, De Broyer C, Bellan-Santini D, Copilaș-Ciocianu D, Corbari L, Costello MJ, Daneliya M, Dauvin JC, Fišer C, Gasca R, Grabowski M, Guerra-García JM, Hendrycks E, Hughes L, Jaume D, Jazdzewski K, Kim YH, King R, Krapp-Schickel T, LeCroy S, Lörz AN, Mamos T, Senna AR, Serejo C, Souza-Filho JF, Tandberg AH, Thomas JD, Thurston M, Vader W, Väinölä R, Valls Domedel G, Vonk R, White K, Zeidler W (2026b) World <tp:taxon-name><tp:taxon-name-part taxon-name-part-type="order">Amphipoda</tp:taxon-name-part></tp:taxon-name> Database. <tp:taxon-name><tp:taxon-name-part taxon-name-part-type="superfamily">Lysianassoidea</tp:taxon-name-part></tp:taxon-name> Dana, 1849. <ext-link xlink:href="https://www.marinespecies.org/amphipoda/aphia.php?p=taxdetails&amp;id=176788" ext-link-type="uri" xlink:type="simple">https://www.marinespecies.org/amphipoda/aphia.php?p=taxdetails&amp;id=176788</ext-link> [Accessed on 3 March 2026]</mixed-citation></ref></ref-list></tp:taxon-treatment>
