# Supplementary material for: A new deep-water scavenger species in the genus Caeconyx (Crustacea, Amphipoda, Lysianassoidea, Uristidae) from the Porcupine Abyssal Plain
Source: Zookeys. 2026 Jun 16;1282:267–86. doi: 10.3897/zookeys.1282.191061 (PMC13291770; doi:10.3897/zookeys.1282.191061)
Supplement: Supplementary material 1 — Phylogenetic data [file zookeys-1282-267_article-191061__-s001.xlsx]

## Sheet: Table S1 - Phylogeny sequences
Species	Voucher	COI	16S	28S	H3	Reference
Abyssorchomene distinctus	AB2-AMP1582	AMP1582				Mohrbeck et al., 2021
Anonyx sarsi	AS1	FJ581519				Radulovici et al., 2009
Anonyx sarsi	AS2	FJ581520				Radulovici et al., 2009
Abyssorchomene chevreuxi	AC-P3076	GU109229				Havermans et al., 2010
Abyssorchomene charcoti	AC-SS205	GU109230				Havermans et al., 2010
Abyssorchomene sp.	An-WS3088	GU109236				Havermans et al., 2010
Abyssorchomene scotianensis	AS-P3076	GU109240				Havermans et al., 2010
Abyssorchomene scotianensis	AS-SS3408	GU109242				Havermans et al., 2010
Abyssorchomene chevreuxi	AC-WS4700	GU109248				Havermans et al., 2010
Abyssorchomene nodimanus	CDB AN-WS387	GU109260				Havermans et al., 2010
Abyssorchomene charcoti	AC-0510075	HM053979				Havermans et al., 2011
Abyssorchomene chevreuxi	AC-2609074	HM053983				Havermans et al., 2011
Pseudorchomene plebs	AP-08100722	HM053988				Havermans et al., 2011
Pseudorchomene plebs	RBINS:CDB AP-J12	HM053993				Havermans et al., 2011
Pseudorchomene plebs	AP-31100710	HM054000				Havermans et al., 2011
Abyssorchomene scotianensis	AS-22100919	HM054010				Havermans et al., 2011
Abyssorchomene sp. 1	An-0810076	HM054013				Havermans et al., 2011
Abyssorchomene sp. 1	An-0707088	HM054016				Havermans et al., 2011
Abyssorchomene sp. 1	20814	HM054018				Havermans et al., 2011
Centromedon zoe	CZOE_MAR01	KF430236	KF430263	KF430293	KF484692	Corrigan et al., 2014
Stephonyx biscayensis	SBIS_MAR01	KF430237	KF430264	KF430294	KF484693	Corrigan et al., 2014
Abyssorchomene chevreuxi	ACHE_MAR01	KF430238	KF430265	KF430295	KF484694	Corrigan et al., 2014
Abyssorchomene abyssorum	AABY_MAR01	KF430239	KF430266	KF430296	KF484695	Corrigan et al., 2014
Orchomene aff. pectinatus	OPEC_MAR01	KF430241	KF430268	KF430298	KF484697	Corrigan et al., 2014
Orchomene aff. oxystoma	OOXY_MAR01	KF430242	KF430269	KF430299	KF484698	Corrigan et al., 2014
Tmetonyx sp. nov.	TMSP_MAR01	KF430247	KF430274	KF430304	KF484703	Corrigan et al., 2014
Abyssorchomene chevreuxi	ACHE_PC01	KP713882	KP456114			Ritchie et al., 2015
Abyssorchomene distinctus	ADIS_NH01	KP713886	KP456123			Ritchie et al., 2015
Abyssorchomene sp.	ASP_NH01	KP713889	KP456126			Ritchie et al., 2015
Abyssorchomene sp.	ASP_NH02	KP713890	KP456127			Ritchie et al., 2015
Abyssorchomene gerulicorbis	AGER_K01	KP713918	KP456119			Ritchie et al., 2015
Abyssorchomene charcoti	MT002Ach006	MF124089				Seefeldt et al., 2017
Abyssorchomene nodimanus	PS82OspC52	MH825731				Havermans et al., 2018
Abyssorchomene nodimanus	PS82OspC43	MH825732				Havermans et al., 2018
Abyssorchomene nodimanus	PS82OspC51	MH825734				Havermans et al., 2018
Allogaussia sp. n.	PS82OspC78	MH825736				Havermans et al., 2018
Pseudorchomene rossi	PS82PplC112	MH825783				Havermans et al., 2018
Pseudorchomene rossi	PS82AspC03	MH825786				Havermans et al., 2018
Tryphosella bispinosa	TspM047	MH825792				Havermans et al., 2018
Tryphosella bispinosa	PS82LspC71	MH825796				Havermans et al., 2018
Abyssorchomene sp.	CD324	MIAR00907				BOLD Systems: Bronwyn H. Holmes 2020
Abyssorchomene sp.	CD325	MIAR01007COI5P				BOLD Systems: Bronwyn H. Holmes 2020
Abyssorchomene distinctus	BOT1G	MZ474202				Bribiesca-Contreras et al., 2021
Stephonyx sp. CCZ_220	CCZ_212B.1	MZ474275				Bribiesca-Contreras et al., 2021
Abyssorchomene gerulicorbis	CCZ_212C.1	MZ474276				Bribiesca-Contreras et al., 2021
Stephonyx sp. CCZ_220	CCZ_216B.1	MZ474282				Bribiesca-Contreras et al., 2021
Stephonyx sp. CCZ_220	CCZ_220.1	MZ474285				Bribiesca-Contreras et al., 2021
Stephonyx sp. CCZ_220	CCZ_242G.1	MZ474292				Bribiesca-Contreras et al., 2021
Stephonyx sp. CCZ_220	CCZ_246.1	MZ474293				Bribiesca-Contreras et al., 2021
Stephonyx sp. CCZ_220	CCZ_247.1	MZ474294				Bribiesca-Contreras et al., 2021
Stephonyx sp. CCZ_220	CCZ_219.1	MZ474346		PP848479	PP855328	Bribiesca-Contreras et al., 2021 and Stewart et al. 2024
Stephonyx sp. CCZ_220	CCZ_221.1	MZ474347		PP848480	PP855329	Bribiesca-Contreras et al., 2021 and Stewart et al. 2024
Anonyx sp.	SS21-2-11	OP900980				Ishida et al., 2023
Anonyx sp.	SS21-2-12	OP900981				Ishida et al., 2023
Anonyx sp.	SS21-2-13	OP900982				Ishida et al., 2023
Anonyx sp.	SS21-2-14	OP900983				Ishida et al., 2023
Anonyx sp.	SS21-2-15	OP900984				Ishida et al., 2023
Koroga megalops	SQ19_16S_222E-1	OR986382				Questel et al. 2025
Valettietta gracilis	ECDS_AMP42	PP841400	PP849001	PP848487	PP855318	Stewart et al., 2024
Centromedon aff. mediator	DSB_3621	PQ734554				Jazdzewska et al., 2025
Thrombasia sp.	DSB_7874	PQ734658				Jazdzewska et al., 2025
Thrombasia sp.	DSB_3612	PQ734680				Jazdzewska et al., 2024
Elimedon breviclunis	ES-2025_5999_TH_AMP_1	PV077112	PV077021			Horton et al. 2026
Elimedon breviclunis	ES-2025_9337_TH_AMP_2	PV077114		PV077027	PV078007	Horton et al. 2026
Elimedon breviclunis	ES-2025_9350_TH_AMP_3	PV077115	PV077024	PV077028	PV078008	Horton et al. 2026
Elimedon breviclunis	ES-2025_8802_TH_AMP_1			PV077026	PV078006	Horton et al. 2026
Table S1. Accession numbers and references for sequences used in phylogenetic analyses
Refrences
Bribiesca-Contreras G, Dahlgren TG, Horton T, Drazen JC, Drennan R, Jones DOB, Leitner AB, McQuaid KA, Smith CR, Taboada S, Wiklund H, Glover AG (2021) Biogeography and connectivity across habitat types and geographical scales in Pacific abyssal scavenging amphipods. Frontiers in Marine Science 8: 705237. https://doi.org/10.3389/fmars.2021.705237 Corrigan LJ, Horton T, Fotherby H, White TA, Hoelz…
